# Supplementary material for: Virus detection via programmable Type III-A CRISPR-Cas systems
Source: Nat Commun. 2021 Sep 27;12:5653. doi: 10.1038/s41467-021-25977-7 (PMC8476571; doi:10.1038/s41467-021-25977-7)
Supplement: Supplementary file 4 — Source Data [file 41467_2021_25977_MOESM4_ESM.xlsx]

## Sheet: Figure1B
		Mg2+ + 0.5mM ATP								Mn2+ + 0.05mM ATP								Additiveness (Mn2+ condition)
		Time	RNA-FAM water	RNA-FAM Target	DNA-Alexa water	DNA-Alexa Target				Time	RNA-FAM water	RNA-FAM Target	DNA-Alexa water	DNA-Alexa Target					water DNA FAM		500nM S-CTR DNA FAM		water RNA FAM		500nM S-CTR RNA FAM		water (RNA and DNA FAM)		500nM S-CTR (RNA and DNA FAM)
		0:00:00	0	0	0	0				0:00:00	0	0	0	0				0:00:00	0	0	0	0	0	0	0	0	0	0	0	0
		0:01:09	84317	402894	658	1195				0:01:11	-1807	-13320	2807	60924				0:01:09	-2588	1256	119664	149316	6734	13871	-2023	13334	9764	-4991	168594	133908
		0:02:15	86232	427311	5774	4748				0:02:17	-1857	-14901	4426	120546				0:02:14	4035	10851	216201	259949	22506	14372	9748	19904	12414	9243	302582	264138
		0:03:21	96759	446338	9411	3842				0:03:23	-5401	-15349	6367	170825				0:03:19	6236	-5	279364	340985	32514	34497	23318	35409	25178	16228	398970	364718
		0:04:27	101776	478122	5262	4511				0:04:29	-7053	-17098	6219	219071				0:04:24	7830	-108	342838	415865	47303	36206	30364	49727	21236	18375	481546	430533
		0:05:33	109229	504967	-2135	764				0:05:35	-9991	-10922	6251	273864				0:05:29	1509	2024	377464	493117	52905	52049	39871	57845	36727	25371	545484	522102
		0:06:39	118168	528521	-1616	-2028				0:06:41	-7632	-6137	14876	331684				0:06:34	-774	5695	437939	562971	58193	64410	57884	68356	35061	24229	620864	589255
		0:07:45	124501	556361	119	-5436				0:07:47	-6901	2795	16615	383517				0:07:38	11253	5524	453177	616538	80125	55656	66879	90292	40235	31197	707077	680116
		0:08:51	134133	577655	4599	2199				0:08:53	-2930	14990	23563	440883				0:08:43	15013	14491	486793	639351	91717	71257	96730	103853	46245	35394	731915	712549
		0:09:57	141602	610205	8386	1082				0:09:59	-2550	27361	19510	486699				0:09:48	7076	18346	500643	682250	101996	72267	92260	120951	47006	40672	796403	736049
		0:11:03	159386	636923	1783	-3125				0:11:05	677	41174	20294	530863				0:10:53	15443	12806	523663	747314	110725	91837	117372	141776	51808	51975	810108	817640
		0:12:09	165060	672407	3890	-2545				0:12:11	3304	56221	22398	584029				0:11:57	9778	18427	545033	727589	123327	98216	127734	158396	59153	51175	867530	855075
		0:13:15	171644	694638	3731	-1289				0:13:17	9441	78352	25877	619233				0:13:02	12990	19474	561239	738900	140834	100417	156435	159939	69503	58265	888801	833380
		0:14:21	182627	723651	5285	4450				0:14:23	8790	102637	22860	663668				0:14:07	19776	16524	561190	763745	150243	123488	162559	189526	86240	60621	917501	904455
		0:15:27	193552	756437	4254	5554				0:15:29	15613	126895	29148	713766				0:15:12	18493	21399	577280	813142	155688	127164	187367	213980	82000	75622	949910	910554
		0:16:33	200338	782436	1950	2372				0:16:35	21450	153865	25870	758333				0:16:16	13998	9763	585270	782886	183579	126989	183870	205895	82186	71539	980467	927292
		0:17:38	206233	810844	4779	-2414				0:17:41	27222	187597	23648	798129				0:17:21	15545	15284	607788	813719	187163	130388	215970	234900	95216	68626	1004949	951072
		0:18:44	215161	848731	1838	-6105				0:18:47	30733	216341	28625	851481				0:18:26	17196	24059	621321	811610	202778	157983	226657	233522	104036	94407	1021067	951614
		0:19:50	228703	869886	-1536	1568				0:19:52	34456	252323	30117	892997				0:19:31	19889	18457	610533	806145	210797	146684	246814	252737	91931	90309	1007427	951273
		0:20:56	233840	900256	-1603	-737				0:20:58	43015	288178	33121	930731				0:20:35	24529	21527	610046	813465	238309	164510	257581	251127	114812	109730	1073668	961712
		0:22:02	243921	935798	289	-3888				0:22:04	51589	324167	28710	971392				0:21:40	16273	20090	634864	802505	233350	163959	282284	281803	125932	100318	1089824	1009022
		0:23:08	253294	963729	7206	-2088				0:23:10	52040	367498	31385	1000053				0:22:45	17207	14777	623236	825270	246589	176540	278490	277893	132603	110894	1031873	1025213
		0:24:14	258971	982059	3621	-351				0:24:16	62200	402467	30011	1040293				0:23:50	20106	13665	636025	840075	266258	179242	303535	294836	131368	126597	1125398	1053994
		0:25:20	273186	1007815	-1871	52				0:25:22	67005	444469	31534	1068198				0:24:54	26833	26717	634438	860921	297326	163718	316000	302539	134980	125504	1126607	1073896
		0:26:26	274927	1044718	5824	1651				0:26:28	71258	484706	33278	1111197				0:25:59	16621	22538	626945	868126	277718	186816	307215	312269	146847	121282	1136315	1086527
		0:27:32	291635	1065440	2641	3532				0:27:34	74823	512918	25325	1120116				0:27:04	14885	21847	650668	869062	297316	207694	321416	327351	142281	132788	1146766	1108434
		0:28:38	296120	1093865	-4196	-4985				0:28:40	81469	566415	29274	1181097				0:28:09	26713	25462	629682	883870	307449	221050	340085	348684	150151	132145	1159031	1154951
		0:29:44	306276	1124833	3255	561				0:29:46	89537	612505	34490	1215351				0:29:13	18544	20186	652805	878258	312592	229795	333605	347476	163518	130512	1151143	1147807
		0:30:50	317416	1155573	593	353				0:30:52	97414	657183	33730	1246706				0:30:18	23782	18459	684044	874282	328178	232783	368614	383181	169050	159899	1160904	1142323
		0:31:55	327989	1181451	1865	-384				0:31:58	109958	702059	30953	1275841				0:31:23	23651	27356	682014	911419	327383	232919	362061	406220	175565	161767	1177276	1158980
		0:33:01	341629	1219341	1138	5181				0:33:03	113856	745295	32702	1312373				0:32:28	21225	25300	682942	903756	337821	249246	363345	416177	175690	166211	1206673	1188523
		0:34:07	339581	1232477	-330	1228				0:34:09	120133	789068	34264	1364764				0:33:32	22044	22347	667637	924974	356852	259226	368715	422530	179279	186636	1215571	1172382
		0:35:13	350818	1252775	3485	-6504				0:35:15	129488	839622	33652	1393882				0:34:37	16251	28736	686071	905419	349858	260145	392380	440363	200723	179885	1233832	1199409
		0:36:19	355318	1292896	-789	-7711				0:36:21	137084	894414	36656	1436313				0:35:42	14610	17666	672220	912454	351254	270663	400988	425321	175928	163712	1246697	1214685
		0:37:25	365563	1306872	156	2156				0:37:27	146235	928693	43844	1477640				0:36:47	27271	26790	698258	898586	359654	283448	410520	469950	196631	188993	1268118	1230833
		0:38:31	368720	1318227	-1939	-1522				0:38:33	153308	993595	37505	1528835				0:37:51	24778	22102	690861	940178	393999	287878	429448	478708	206174	201031	1257104	1221262
		0:39:37	380170	1348100	-4390	-2063				0:39:39	162637	1019208	38121	1546702				0:38:56	26858	21516	661735	902521	394694	282281	434223	471632	205691	189364	1291270	1216025
		0:40:43	388785	1370664	-587	-5207				0:40:45	170701	1068817	40749	1586984				0:40:01	30611	18809	683988	919490	395476	299743	454973	480235	217628	214274	1291414	1258276
		0:41:49	397709	1403859	-3972	-3578				0:41:51	179643	1118312	41292	1640464				0:41:06	24173	29368	675622	941832	389377	310068	450137	494865	227642	206795	1304098	1272858
		0:42:55	400653	1431434	-3011	739				0:42:57	185246	1163703	39009	1674330				0:42:10	24546	20361	681543	936333	423508	314440	474038	493146	220879	196903	1270542	1276859
		0:44:01	413013	1458413	-1643	-3722				0:44:03	194430	1205514	44184	1701442				0:43:15	20912	31165	702356	945914	432603	310873	469229	526533	226866	205053	1333561	1296278
		0:45:06	428692	1492668	894	-1764				0:45:09	204324	1247669	40863	1742175				0:44:20	28129	22070	703251	946634	447708	331640	466364	518220	220904	229440	1346471	1306147
		0:46:12	425929	1500619	-2282	-2757				0:46:14	211956	1295814	46359	1798605				0:45:25	25856	23670	690785	961604	428715	339444	492369	535393	240080	222226	1324897	1299204
		0:47:18	443550	1532531	-5809	4906				0:47:20	220731	1330333	40094	1815945				0:46:29	27837	21370	673372	964889	445055	314507	505798	554173	244042	227335	1356330	1306004
		0:48:24	447932	1556638	-6276	-3930				0:48:26	235418	1369851	40548	1864551				0:47:34	28855	30084	702868	951516	470339	342902	505307	554425	246696	236129	1398231	1332172
		0:49:30	450639	1576970	-2203	-5531				0:49:32	237591	1413346	45420	1893965				0:48:39	16616	21977	680767	937180	480217	339180	505833	565580	256318	237874	1359977	1305081
		0:50:36	464543	1610878	-2358	-5150				0:50:38	244077	1455067	43864	1923723				0:49:44	28709	18276	702358	959183	468628	367797	515942	570765	256293	247159	1353877	1348758
		0:51:42	473217	1637533	-178	-3523				0:51:44	250955	1488430	41817	1992357				0:50:48	19921	28389	713384	965198	471275	362270	532969	572463	268318	242953	1402186	1366793
		0:52:48	481354	1667728	-3204	-275				0:52:50	261230	1540767	50246	2018787				0:51:53	21414	25352	689263	935608	496802	367412	534159	598305	268618	248370	1412174	1336222
		0:53:54	495348	1694214	-6704	-4066				0:53:56	268221	1588336	45414	2048136				0:52:58	35361	26178	692677	962191	500586	366834	544202	600147	267877	251061	1420302	1389362
		0:55:00	495608	1717619	-3334	-1168				0:55:02	278468	1622457	47141	2087133				0:54:03	28421	30015	704841	948101	498576	383255	556493	620832	283933	268571	1423560	1411457
		0:56:06	503472	1730573	-4861	-4130				0:56:08	287773	1652262	44921	2117250				0:55:07	32780	24117	689820	937447	502009	375960	552579	608335	267308	266772	1434209	1391981
		0:57:11	512211	1754415	-6789	-2708				0:57:14	292853	1680378	42548	2137232				0:56:12	26603	33755	702478	953636	514866	407577	561796	652630	296661	276851	1427543	1419344
		0:58:17	513513	1790956	-4510	-3927				0:58:20	297885	1709325	52062	2186091				0:57:17	28414	25822	698047	978186	540109	416203	594483	646672	285276	284373	1463842	1405700
		0:59:23	526061	1814813	-3966	-2360				0:59:25	307508	1738545	44253	2201800				0:58:22	24873	23150	692509	970151	528280	408812	577791	650209	288877	281141	1466375	1420965
		1:00:29	547733	1867588	-2948	-222				1:00:31	312662	1770017	42542	2232589				0:59:26	26913	34930	706479	973041	551147	419480	615510	664429	290151	290019	1459718	1420252
																		1:00:31	28462	24293	707179	962436	561711	423067	616511	690409	318657	294766	1491875	1460210

## Sheet: Figure 1C
		Mg2+ plus Mn2+ + 0.5mM ATP								T7-MORIARTY with No T7 promoter								Additiveness in Mg2+ plus Mn2+ condition
		Time	RNA-FAM water	RNA-FAM Target	DNA-Alexa water	DNA-Alexa Target					water (RNA FAM)	target (RNA-FAM)	water (DNA-Alexa)	target (DNA-Alexa)					water (DNA FAM)		CTR (DNA FAM)		water (RNA )		CTR (RNA FAM)		water (RNA/DNA FAM)		CTR (RNA/DNA )
		0:00:00	0	0	0	0				0:00:00	0	6746	0	-785				0:00:00	0	0	0	0	0	0	0	0	0	0	0	0
		0:01:06	-981	-5460	-849	26631				0:01:06	5469	12953	9437	-1384				0:01:08	5087	16743	16375	2965	14303	20115	15550	15773	19808	43399	32135	31254
		0:02:12	-10790	-9001	-11572	26572				0:02:12	22298	6899	-3	3138				0:02:10	26086	21916	25952	20731	22858	24685	46180	40770	47877	62049	65884	70395
		0:03:18	-15510	-14890	-14699	48949				0:03:19	13805	5944	7696	2067				0:03:12	45388	46282	46808	34029	37397	42197	82465	78656	63981	88221	127499	110275
		0:04:24	-15348	-12686	-15471	75061				0:04:25	22465	17367	6836	1679				0:04:15	52654	57146	60904	57468	56774	60278	127490	145291	75669	101466	186885	190970
		0:05:30	-15304	-10722	-14241	95510				0:05:31	17225	26826	3236	-3691				0:05:17	79232	76411	80810	58533	76603	69722	167838	187918	99586	133839	240983	249097
		0:06:36	-11772	-4470	-11638	113518				0:06:37	24863	25227	-1512	-5113				0:06:19	97908	91345	91800	95422	90593	95667	211660	249786	126325	163863	272826	317950
		0:07:41	-12371	885	-6957	145082				0:07:44	29761	31502	-6837	-6095				0:07:22	122647	105937	119089	114771	110700	115429	269042	298861	143314	196828	350032	419282
		0:08:47	-9332	3005	-7712	177063				0:08:50	41837	39619	-2507	-7149				0:08:24	144166	121148	121737	135729	130049	136241	300643	347136	169398	213098	413290	461481
		0:09:53	-8699	6149	-855	188902				0:09:56	38794	42546	-1303	1691				0:09:27	152877	154122	150442	149623	146181	170026	362064	410614	199910	243549	474211	541625
		0:10:59	-7496	12533	-1120	227119				0:11:02	33539	33069	-1099	-1442				0:10:29	190151	175067	176758	182155	171184	182779	423162	473640	232347	279321	533186	590596
		0:12:05	-4046	17485	-563	249234				0:12:09	36736	49641	-1231	-12677				0:11:31	215811	199968	196827	205976	188793	204010	457033	511426	274504	315079	601339	666565
		0:13:11	674	22281	1049	272929				0:13:15	48504	57468	-8929	-6285				0:12:33	225976	211900	211721	201120	208648	226917	524469	580433	291846	351100	651414	741262
		0:14:17	-657	23439	-1875	284884				0:14:21	42252	58181	-5871	-6126				0:13:36	243377	235911	239751	246098	240754	249556	543317	623917	312350	392647	713772	790661
		0:15:23	5897	30498	224	324760				0:15:27	58884	48064	-15642	-11142				0:14:38	265687	248712	248632	265370	264894	266349	596323	663463	343537	390371	753915	847943
		0:16:29	7090	31801	1488	331078				0:16:33	61711	60579	-17106	-6634				0:15:40	296441	273932	268386	281851	268711	292716	605095	738960	368187	439896	813828	933698
		0:17:35	13584	40482	4953	364623				0:17:39	60810	76900	-554	-12266				0:16:42	312383	309199	289395	309947	294915	314017	703638	769739	400123	467564	856555	967704
		0:18:41	20268	47284	3767	397813				0:18:46	48721	76008	7916	-4272				0:17:44	334861	307802	316202	332330	307346	327590	732910	806193	423441	491709	893217	1013532
		0:19:46	18400	47837	4958	411844				0:19:52	74860	74082	-9183	-7726				0:18:46	363824	347978	332772	338480	335828	355120	759406	854828	451995	537041	957905	1070297
		0:20:52	21846	57231	5185	438715				0:20:58	65380	84617	-2985	-4731				0:19:49	374993	342000	363615	369003	345963	356453	797195	908106	472800	571796	989774	1108340
		0:21:58	32505	62396	5530	457667				0:22:04	66836	79793	-4291	-7728				0:20:51	391310	365454	371733	373892	387830	385052	814644	894312	511987	574695	1019742	1132439
		0:23:04	32093	69188	8929	480479				0:23:10	67695	90449	11029	-600				0:21:53	407896	379721	393144	401376	388491	410815	864419	955757	535927	601369	1063110	1196559
		0:24:10	38765	72516	8819	494784				0:24:18	79068	92981	3310	-1493				0:22:55	424311	415307	400966	425897	412026	423286	908936	976019	546621	653987	1120586	1260277
		0:25:16	43895	75211	4365	519529				0:25:25	82055	85440	-959	6912				0:23:57	429362	418150	419183	442679	429467	444171	886356	1017888	596494	642859	1140101	1251806
		0:26:22	49828	85561	8599	557116				0:26:31	81295	94349	6012	-11920				0:25:00	470772	433466	438773	453592	455132	477632	930973	1073974	608242	670678	1201891	1342143
		0:27:28	57114	93311	8615	580393				0:27:37	87531	94849	10595	9129				0:26:02	462507	458288	458831	480311	467536	498961	973920	1090037	645856	694181	1222174	1369797
		0:28:34	61030	99307	9826	605158				0:28:43	77515	116296	-3687	2212				0:27:04	495213	448480	465062	500345	474456	486976	1006329	1111838	662554	738535	1286370	1392471
		0:29:40	63852	101008	5964	618540				0:29:49	91215	86498	-4571	-9917				0:28:06	499140	487755	501488	527406	499256	521934	1032181	1153119	685459	766420	1298204	1473209
		0:30:46	71798	107751	8438	631118				0:30:55	86099	100065	3920	4610				0:29:08	515679	487789	535951	532059	507279	538739	1047265	1152557	695360	770971	1341359	1487057
		0:31:52	74492	109435	11304	652134				0:32:02	111925	114490	4336	3389				0:30:10	535044	516316	508176	552394	531548	564912	1096683	1212671	727002	803925	1393429	1536385
		0:32:57	83657	117064	13427	685709				0:33:08	101363	119678	4076	-4664				0:31:13	551246	511825	542563	572853	547320	581917	1094179	1250114	767419	804816	1447634	1529751
		0:34:03	87537	127146	11492	714434				0:34:14	101787	112150	4065	-8698				0:32:15	565406	546457	552104	590819	564396	591147	1153563	1284808	799744	867556	1463160	1572074
		0:35:09	96011	132650	12881	730208				0:35:21	115457	111675	1617	1764				0:33:17	583111	562874	571532	585117	567776	587711	1175043	1266945	810286	873457	1478953	1595533
		0:36:15	97634	132210	6723	745152				0:36:27	99403	122027	-4460	-6206				0:34:19	593994	573612	597693	643498	600599	611511	1215046	1309837	824586	877513	1523568	1653481
		0:37:21	104279	142013	14901	772920				0:37:33	115065	113142	5194	-7540				0:35:21	623058	592809	622468	621685	613335	636475	1198268	1333495	846333	917595	1577258	1726910
		0:38:27	108615	147041	9962	790916				0:38:39	97135	137046	-38	-1854				0:36:23	625950	599123	618921	648368	610214	647963	1231452	1322029	842916	930551	1582704	1710852
		0:39:33	112039	150813	8347	808694				0:39:45	116481	124871	-5287	-6220				0:37:26	617539	599205	639178	661380	644210	656915	1238220	1383530	885626	952896	1590285	1751775
		0:40:39	119013	156436	10672	824515				0:40:52	117031	125365	951	-2013				0:38:28	651038	623004	649055	684413	629956	676876	1272950	1420483	926320	972346	1641325	1766828
		0:41:45	125070	156092	11674	829692				0:41:58	109870	130120	16402	9789				0:39:30	697234	634533	673744	697039	652286	696771	1304239	1433055	944542	1005422	1668815	1809203
		0:42:51	130460	166507	8203	857050				0:43:04	109659	122024	-5992	89				0:40:32	669207	652846	686299	720543	669685	717186	1294338	1456245	942743	1025569	1668210	1860500
		0:43:57	136668	169549	11999	878242				0:44:11	109632	125795	2087	4868				0:41:34	719640	665995	701179	729409	688293	711728	1361961	1479717	998053	1036684	1730691	1882458
		0:45:02	138397	173288	7328	894091				0:45:17	106811	129099	954	244				0:42:36	715082	690825	692580	745985	702103	738870	1341830	1482945	984492	1037819	1707632	1893289
		0:46:08	144313	181484	7253	908887				0:46:23	128530	139294	4593	-2079				0:43:39	730849	707644	721340	757002	721677	747499	1373274	1503393	1024635	1094208	1795326	1928613
		0:47:14	150697	185748	9628	920664				0:47:30	116539	119520	12039	-11356				0:44:41	745105	708330	734254	784347	741657	760827	1419314	1526972	1028109	1092860	1805473	1956694
		0:48:20	156211	188316	10218	928442				0:48:36	108218	112664	6408	-1078				0:45:43	730930	710376	722241	753433	710016	752048	1423052	1507395	1020971	1077545	1810359	1954540
		0:49:26	162672	195085	3056	960367				0:49:42	126315	150576	-2993	-3257				0:46:45	755535	735654	769038	811423	746555	768708	1437009	1550701	1070984	1131953	1849058	2016070
		0:50:32	164086	199276	7788	965270				0:50:48	124641	134763	7193	11564				0:47:47	788490	776167	756016	807202	776517	797177	1479743	1593687	1109240	1147917	1867792	2051243
		0:51:38	172002	205554	8141	990719				0:51:55	121626	130101	6066	-2425				0:48:50	781361	743632	766708	830996	760979	782775	1443436	1614107	1094432	1144625	1889225	2035368
		0:52:44	177535	209404	9822	1008707				0:53:01	119525	131454	9231	3332				0:49:52	820580	770021	804971	841084	783814	820989	1483490	1610711	1117933	1202721	1885895	2069910
		0:53:50	181579	211193	7207	1015923				0:54:07	143227	138612	-2394	3169				0:50:54	810348	785267	809769	864049	804792	812847	1486766	1631508	1143519	1208202	1959430	2114973
		0:54:56	181984	215297	6710	1017855				0:55:13	132101	137224	21232	-1373				0:51:56	811528	796522	826544	846012	818517	847907	1506302	1646027	1143492	1207930	1963636	2113387
		0:56:02	189997	218360	4141	1041599				0:56:19	128098	139465	6694	-37212				0:52:58	831449	793956	832115	875475	802904	858914	1528258	1665546	1198763	1223862	1971642	2146007
		0:57:07	189835	224758	4296	1065753				0:57:26	122576	-68388	-31188	-55225				0:54:00	846837	829317	862884	907023	832922	881861	1585480	1696716	1204244	1258447	2040577	2221624
		0:58:13	195893	232084	5923	1070459				0:58:32	-68463	-68336	-48273	-54868				0:55:03	845838	818312	844795	889071	824544	869614	1535447	1666717	1157300	1217127	2005597	2202876
		0:59:19	204680	237305	6828	1092043				0:59:38	-68383	-68339	-48040	-54840				0:56:05	838384	809886	862764	892982	856647	897571	1538773	1706751	1203486	1278570	2014463	2228082
		1:00:25	208479	243844	8838	1116839				1:00:44	-68424	-68199	-47767	-54671				0:57:07	870329	821198	889271	909720	837594	893033	1569906	1731939	1226041	1275137	2077196	2269079
																		0:58:09	878278	828258	871639	920819	874809	917120	1598928	1732329	1219885	1286151	2066105	2286437
																		0:59:11	883976	853693	925415	928947	841223	918023	1617949	1749800	1263435	1321774	2111977	2292637
																		1:00:14	892160	872437	943904	959986	896449	908130	1650614	1798322	1286138	1343220	2150627	2348189

## Sheet: Figure 2B
	Time	water			50fM S-IVT			5fM S-IVT			0.5fM S-IVT
	0:00:00	0	0	0	0	0	0	0	0	0	0	0	0
	0:01:05	110224	100382	78710	112161	88149	114759	96241	79197	48872	71283	109206	111255
	0:02:10	190402	194838	184282	220427	232280	246177	162207	177833	139456	163642	210998	203816
	0:03:15	313533	328130	279263	397820	443093	440178	321149	310979	257523	291142	344303	343678
	0:04:20	415520	459262	395287	556905	613821	616620	441019	478535	410735	400463	486248	449678
	0:05:24	556137	622469	523900	746514	864911	849828	586165	624567	533531	527114	625380	626089
	0:06:29	684143	759929	665318	1001668	1178207	1164866	744795	825866	626856	662629	789904	736052
	0:07:34	844197	942153	837371	1318076	1475894	1469176	961911	1003574	788025	840615	980463	925745
	0:08:39	949536	1066235	953944	1586697	1817717	1750320	1129379	1194902	939783	954170	1123016	1104309
	0:09:44	1112774	1257521	1082406	1924228	2143996	2169690	1371746	1477056	1121589	1140463	1301112	1258638
	0:10:49	1263019	1404826	1221427	2278093	2521824	2497000	1551875	1669376	1316180	1293258	1483474	1458703
	0:11:54	1374527	1538331	1383970	2597508	2633024	2897144	1747450	1881843	1493815	1431410	1708215	1619879
	0:12:59	1536981	1669527	1501510	2967602	2986880	3263970	2024117	2121070	1677130	1617020	1852004	1753327
	0:14:03	1659550	1867828	1680956	3293742	3377708	3686017	2244712	2368500	1889514	1765640	2060983	1976100
	0:15:08	1792621	1941125	1826521	3635814	3619580	4060168	2451419	2547596	2035655	1969686	2178382	2137335
	0:16:13	1908752	2137477	1974423	4001693	4073302	4486276	2741657	2841911	2251300	2115293	2415822	2341822
	0:17:18	2037220	2267791	2123935	4307670	4363511	4879295	2914976	3103760	2466397	2277945	2613178	2446235
	0:18:23	2152272	2396514	2208475	4638650	4759814	5221026	3159323	3333293	2636208	2420133	2759516	2595275
	0:19:28	2295030	2559756	2342880	4906277	5064760	5595635	3385989	3567519	2833836	2573285	2972472	2780218
	0:20:32	2416096	2678523	2496947	5300953	5386517	6007746	3635437	3781265	3074542	2773354	3174330	3021023
	0:21:37	2471272	2786301	2628619	5525814	5618212	6285327	3801448	3991799	3200610	2868539	3307851	3076771
	0:22:42	2633214	2959309	2758657	5863045	6025162	6679886	4030258	4254730	3408571	3067845	3492494	3299104
	0:23:47	2735490	3072579	2889135	6204942	6285922	7061824	4272797	4476387	3610094	3139656	3637795	3412298
	0:24:51	2833263	3179790	2956346	6391825	6546914	7340380	4420753	4669559	3783076	3287001	3807476	3592409
	0:25:56	2965416	3355441	3099907	6692198	6831160	7704638	4633397	4932420	3904510	3427912	3992272	3706616
	0:27:01	3034750	3492479	3252374	7085903	7187638	8020030	4889471	5161700	4093254	3629951	4142802	3921665
	0:28:06	3112510	3556879	3319532	7154343	7368144	8267636	5012135	5231380	4264967	3721977	4246356	3935974
	0:29:10	3256440	3709455	3516240	7500285	7739486	8599540	5260961	5501741	4418483	3854371	4446504	4134097
	0:30:15	3343280	3774209	3586588	7747966	7940535	8895661	5461395	5704687	4607390	3950731	4615980	4257960
	0:31:20	3429948	3885297	3704372	8029630	8091553	9057161	5625275	5888334	4701280	4088789	4739944	4356647
	0:32:25	3542419	4015989	3781592	8167657	8417308	9416219	5716185	6050578	4916950	4275969	4852320	4490967
	0:33:29	3679888	4095746	3929000	8446741	8628749	9719848	6005690	6320180	5039956	4389247	4989480	4662389
	0:34:34	3748306	4155382	3968288	8526344	8661316	9776267	6054881	6353856	5127604	4492534	5088880	4736267
	0:35:39	3891525	4334223	4069596	8884760	8941458	10100064	6272738	6600092	5331908	4634726	5272460	4931537
	0:36:43	3976241	4425637	4206068	9004786	9208031	10351771	6464046	6789181	5495170	4739825	5438847	5088058
	0:37:48	4034214	4537090	4255119	9060672	9258551	10471697	6545240	6854598	5572603	4859598	5489722	5139208
	0:38:53	4120299	4602521	4397252	9277943	9385771	10699415	6746255	7096233	5742475	4947017	5713642	5236441
	0:39:58	4200714	4773675	4492482	9548175	9685801	10902760	6979136	7277178	5943526	5065694	5850336	5412951
	0:41:03	4243482	4821285	4559108	9570878	9723908	10953351	6937933	7337966	5975498	5143487	5895932	5425509
	0:42:07	4384154	4932567	4661104	9821928	9945172	11252529	7215547	7541824	6155998	5291245	6067140	5657325
	0:43:12	4445343	5015791	4725390	9973762	10086189	11316017	7381483	7745258	6255044	5406594	6153582	5720773
	0:44:17	4470681	5040189	4837979	10027473	10083055	11495925	7496182	7810030	6287180	5452101	6223940	5742114
	0:45:22	4579362	5147023	4919891	10155892	10323183	11635092	7630909	7930452	6500806	5559673	6423412	5889745
	0:46:26	4690748	5255255	5024804	10355761	10355517	11872612	7737868	8126418	6633190	5680197	6500598	6030251
	0:47:31	4729410	5278145	5057650	10309085	10313605	11810115	7790697	8163281	6649373	5703903	6525204	6056893
	0:48:36	4787472	5384027	5132558	10483766	10620885	12023888	8023792	8381343	6798992	5879213	6690918	6197577
	0:49:41	4886201	5532309	5217354	10542359	10667505	12114642	8049366	8465786	6992236	5940766	6772651	6336489
	0:50:45	4924425	5528695	5338674	10595034	10696116	12145833	8152614	8630211	7052117	6018644	6927536	6386329
	0:51:50	4980090	5638943	5337982	10830379	10813694	12357279	8293380	8711371	7131076	6175951	6946646	6443673
	0:52:55	5130174	5690643	5530178	10948623	11027555	12425614	8466211	8875763	7310736	6300203	7175417	6530867
	0:54:00	5094232	5736134	5503812	10876551	10970267	12462142	8458853	8804274	7247098	6315342	7083222	6528561
	0:55:04	5229797	5864599	5592854	11104813	11076735	12639345	8554824	9060590	7523848	6440819	7307194	6759523
	0:56:09	5329433	5925703	5781626	11127160	11200057	12704299	8675032	9128333	7613846	6499416	7465680	6860643
	0:57:14	5291528	5936194	5733794	11157222	11164800	12706422	8762041	9131819	7616302	6574901	7433192	6856469
	0:58:19	5397646	6014749	5799049	11296044	11173839	12790895	8840023	9221352	7752612	6677436	7576151	6917395
	0:59:23	5462394	6121019	5876092	11360075	11338297	12943161	9025482	9426767	7835137	6761277	7714651	7061153
	1:00:28	5480504	6139755	5915766	11235711	11256206	12878236	9014978	9374027	7792617	6773771	7712750	7065365
Slope		122743			291825			184429			148417
Std. Error		941.1			3780			2351			1167

## Sheet: Figure 2C
		Time	water			10000 cp/uL			5000 cp/uL			2000 cp/uL
		0:00:00	0	0	0	0	0	0	0	0	0	0	0	0
		0:01:06	66376	97449	52109	67208	65722	70124	67961	108221	82050	81319	97680	53608
		0:02:10	167973	196684	154742	171078	151965	129144	160550	164519	181933	181511	171852	153656
		0:03:15	280614	284186	244550	273621	279121	264480	271105	296142	288188	285231	260589	287037
		0:04:20	399017	428122	372686	417628	414368	371295	399376	426170	413614	381172	399566	391182
		0:05:27	539913	542451	515720	548487	548559	507978	484611	568383	534565	514247	507791	515352
		0:06:30	666645	721529	622162	745318	739783	702325	691208	722789	707738	679348	659717	676819
		0:07:35	802273	860693	771780	931864	918317	886592	846214	921739	882180	796341	824453	824967
		0:08:39	950083	974728	909091	1142632	1167813	1088740	1000431	1112419	1047747	967677	963551	981374
		0:09:44	1088101	1148934	1042000	1370952	1384939	1337778	1163433	1317538	1251092	1128580	1140281	1133737
		0:10:49	1223431	1313522	1179325	1597689	1626109	1513763	1402865	1537405	1456131	1274007	1334290	1298732
		0:11:54	1358671	1398889	1338340	1808700	1836181	1747012	1522643	1717336	1613366	1415877	1408157	1472495
		0:12:58	1512192	1602959	1470781	2077401	2118353	2013417	1776254	1952257	1851089	1594116	1619447	1621644
		0:14:03	1677175	1740806	1617921	2337006	2336513	2249454	1989956	2188382	2051484	1764772	1759067	1804415
		0:15:08	1812081	1859906	1747966	2560728	2575511	2471789	2186528	2407695	2253082	1871786	1886779	1928253
		0:16:13	1912432	1990976	1928203	2809150	2826259	2687568	2362446	2618521	2506118	2046172	2076486	2080030
		0:17:17	2071967	2150589	2049206	3045903	3077441	2969579	2605134	2856132	2695768	2223383	2174291	2288451
		0:18:22	2139399	2223516	2137694	3210997	3285217	3176487	2758824	3030545	2935137	2296997	2328885	2357341
		0:19:27	2297509	2340650	2315162	3488466	3537230	3412947	2925500	3308974	3172666	2504135	2498703	2586773
		0:20:32	2417097	2521370	2465042	3751162	3756860	3666715	3132539	3532578	3281551	2657266	2640217	2706505
		0:21:36	2488097	2620573	2539945	3943447	3966199	3905768	3292837	3705408	3523925	2787041	2771537	2804605
		0:22:41	2592018	2727035	2647482	4153411	4240363	4062352	3474212	3906645	3712377	2938101	2883646	3014595
		0:23:46	2758065	2898146	2759609	4377731	4472021	4386620	3653583	4176121	3931942	3098800	3073641	3170377
		0:24:51	2859973	2949314	2866334	4563972	4627385	4573173	3833855	4339273	4028078	3246318	3183093	3287906
		0:25:55	2981203	3127935	3025230	4853479	4837293	4789902	4055538	4539281	4311963	3389473	3358112	3480783
		0:27:00	3073265	3240149	3050136	5068751	5072677	4996184	4236201	4737536	4410145	3563293	3476236	3593607
		0:28:05	3104340	3324967	3184771	5180063	5256372	5189781	4389596	4919509	4605608	3647436	3573674	3736211
		0:29:10	3242080	3440179	3248454	5413649	5465533	5351668	4538292	5138323	4801523	3742785	3716278	3849139
		0:30:14	3352539	3529753	3400616	5610123	5679071	5678304	4709935	5359535	5056033	3970780	3823165	4031167
		0:31:19	3423592	3601288	3469686	5722147	5805575	5739036	4816498	5478798	5106586	4029019	3953529	4103955
		0:32:24	3541324	3729402	3561737	6022463	6067446	6014279	5020914	5685577	5367650	4211341	4155375	4231473
		0:33:29	3650475	3881535	3664966	6154409	6286035	6191881	5168119	5846481	5530617	4271317	4192465	4459199
		0:34:33	3694677	3987568	3789424	6300435	6426015	6291814	5311745	5988083	5651674	4389215	4261424	4497341
		0:35:38	3805621	4030223	3821479	6483861	6555918	6477851	5472476	6187635	5884647	4498517	4395879	4633229
		0:36:43	3917477	4175741	4005003	6701602	6742723	6736874	5607967	6378398	6052745	4696269	4613793	4764727
		0:37:48	3926187	4170338	4056431	6689502	6843561	6817354	5729354	6433233	6098630	4719034	4651277	4881979
		0:38:53	4126476	4344524	4202692	6916572	7073012	6926326	5869554	6675279	6294227	4869211	4722168	5025115
		0:39:57	4155641	4414620	4274364	7078107	7111207	7103636	6024732	6786607	6470067	4959757	4866464	5069487
		0:41:02	4200940	4466650	4298682	7192881	7245343	7268880	6112772	6967819	6546290	5073243	4951381	5119452
		0:42:07	4298591	4586926	4379040	7358361	7472839	7425125	6278957	7102227	6734958	5132847	5065445	5322106
		0:43:12	4376811	4742884	4514052	7503881	7623768	7603628	6351231	7289524	6920607	5336921	5171361	5441792
		0:44:16	4425788	4750198	4543062	7559393	7698480	7641851	6437993	7335029	6980907	5313949	5213444	5443795
		0:45:21	4527782	4843325	4697414	7710336	7871672	7830918	6695726	7589402	7153073	5483937	5319495	5577445
		0:46:26	4593235	4954442	4748151	7855919	8020066	7995392	6748956	7682824	7254465	5555425	5446821	5694465
		0:47:31	4658865	4933912	4796075	7920261	8060833	8028340	6862245	7773401	7262833	5666643	5573813	5852607
		0:48:35	4754795	5131987	4857280	7966017	8224874	8135226	6975789	7975845	7506105	5742511	5581597	5844099
		0:49:40	4871659	5211772	4987968	8178916	8425058	8370110	7132687	8089618	7656657	5891309	5707107	6028735
		0:50:45	4851853	5208166	4972390	8222025	8362766	8357918	7117790	8082986	7684943	5896117	5802731	6004227
		0:51:50	4958245	5318448	5099374	8434752	8624096	8521951	7352119	8192869	7830055	6029005	5928083	6176119
		0:52:54	4994577	5401800	5140358	8414502	8610245	8644912	7348454	8398766	7908275	6112653	5995681	6276506
		0:53:59	5087871	5450260	5166503	8481116	8692059	8669300	7433414	8434978	8046121	6124247	6001601	6305601
		0:55:04	5129628	5522934	5257440	8558796	8816231	8768007	7573832	8526579	8137194	6261564	6088511	6395538
		0:56:09	5232487	5618986	5318051	8750099	8940400	8891074	7666090	8693367	8240748	6342967	6272721	6475905
		0:57:13	5209275	5599833	5334629	8659362	8858294	8846829	7675569	8659838	8236286	6290159	6232435	6542716
		0:58:18	5333167	5714302	5421848	8809806	9027524	9095968	7821050	8837130	8379251	6506094	6370000	6617749
		0:59:23	5454220	5726666	5464270	8931037	9104831	9123795	7941509	8952086	8431032	6535119	6379069	6780649
		1:00:28	5424777	5844762	5483465	8929821	9179936	9146868	7915623	8938462	8471062	6584177	6495078	6819347
		Slope	110114			192453			171282			130206
		Std. Error	1411			2056			1504			1075

## Sheet: Figure2D
						SARS-CoV-2 patient samples
		Time	water			S1			S2			S3			S4			S5			S6
		0:00:00	0	0	0	0	0	0	0	0	0	0	0	0	0	0	0	0	0	0	0	0	0
		0:01:07	134197	164587	141877	336485	298778	292119	272217	282446	298778	288510	253466	299530	509420	500272	493104	464618	452135	458575	406204	452560	430433
		0:02:12	259182	295534	277016	555988	599938	522007	513231	549851	599938	559017	525021	548674	601473	601558	586947	560994	529430	557451	486859	516296	491166
		0:03:17	432180	446728	426663	784173	893129	783932	786006	807805	893129	812244	810728	764280	694884	683221	691828	634992	624594	649904	563869	594749	578605
		0:04:22	616904	626828	552880	1025393	1143218	1099766	979259	1076310	1143218	1108035	1060180	995377	823359	800853	841218	757789	707064	757685	649742	703766	665462
		0:05:27	751548	816309	742727	1267295	1382656	1304767	1261487	1345522	1382656	1342970	1271686	1316113	964627	965524	936384	857190	833301	904659	763698	799194	784156
		0:06:31	891208	961432	888122	1460656	1641298	1520558	1491240	1560757	1641298	1544917	1501680	1476949	1116264	1117119	1119795	1020948	978818	1029743	878612	950962	909545
		0:07:36	1068494	1182318	1076724	1741353	1924217	1777943	1753089	1833922	1924217	1810656	1725311	1727657	1300461	1243801	1237676	1154018	1088761	1133603	997782	1061799	1021173
		0:08:41	1257498	1322032	1268784	1963692	2186106	2015318	1959288	2027697	2186106	2032871	1993499	1965331	1463410	1431915	1446150	1313619	1233477	1309795	1108848	1220110	1174460
		0:09:46	1396795	1489135	1339835	2098529	2384903	2152381	2113293	2210516	2384903	2226090	2180365	2092661	1617528	1544725	1596620	1475131	1361194	1434215	1232420	1350081	1291605
		0:10:50	1580798	1685541	1572037	2354963	2593090	2419950	2417039	2472362	2593090	2421596	2359484	2380436	1806461	1756978	1751880	1612376	1506039	1546510	1372116	1498191	1424143
		0:11:55	1675520	1838250	1694773	2452784	2774090	2531575	2483310	2628004	2774090	2557952	2541200	2462849	1981108	1900436	1950739	1735610	1628417	1680722	1488916	1622461	1520959
		0:13:00	1869528	2004386	1830005	2609407	2993155	2677955	2689990	2875427	2993155	2618328	2680461	2645913	2175142	2109698	2055973	1914600	1764066	1807650	1572434	1729521	1650526
		0:14:05	2028371	2194549	1974310	2871775	3198177	2870099	2932097	3076368	3198177	3021317	2919069	2874270	2299801	2226047	2193486	1983642	1839944	1903231	1626355	1816744	1739147
		0:15:09	2106486	2302412	2106396	2954246	3320076	3044981	3075257	3253700	3320076	3061742	3084897	2951389	2448234	2368356	2354254	2144310	2033538	2023112	1743500	1914995	1849215
		0:16:14	2289033	2407462	2314465	3173495	3456707	3242846	3151663	3262261	3456707	3249665	3159258	3156435	2510537	2466798	2456515	2218917	2104415	2111850	1842027	1972266	1917756
		0:17:19	2424045	2622423	2490020	3321088	3637496	3501403	3388419	3504933	3637496	3442030	3322362	3347809	2629687	2599874	2586227	2314674	2211279	2248820	1906715	2111276	2031703
		0:18:24	2640160	2761878	2585975	3507304	3788478	3584704	3454795	3585060	3788478	3642748	3504571	3459757	2786194	2703426	2715760	2411354	2256801	2288207	1977478	2188956	2100484
		0:19:28	2706452	2828025	2686335	3654665	3910988	3680580	3607834	3736583	3910988	3670351	3574070	3542536	2955133	2837060	2872299	2569012	2418121	2400671	2093799	2298560	2228417
		0:20:33	2865965	2973404	2849524	3719942	4003158	3804726	3720571	3875817	4003158	3848356	3724635	3731098	3153475	2908016	2922524	2593268	2460605	2478910	2152432	2380885	2214935
		0:21:38	2977412	3120560	2899282	3899089	4096307	3905657	3858331	3984815	4096307	3960609	3814813	3788354	3383116	3017994	3060126	2718816	2571401	2575426	2237869	2492832	2350162
		0:22:43	3068513	3187498	3026137	3923515	4190244	3975483	3959628	4057092	4190244	4043532	3946041	3856268	3491158	3115877	3159220	2741937	2643133	2644511	2300228	2553871	2430410
		0:23:47	3200662	3334536	3089385	4142658	4370453	4095905	4051345	4228598	4370453	4172852	4022471	3946642	3594226	3218063	3190696	2823020	2722186	2707960	2384122	2634812	2486810
		0:24:52	3259752	3424417	3207681	4176132	4445189	4177237	4155822	4266602	4445189	4238259	4090829	4068861	3719401	3275432	3318713	2912663	2851230	2746243	2432817	2695220	2585018
		0:25:57	3399514	3525183	3292815	4261890	4577124	4196070	4225273	4408490	4577124	4304575	4149278	4058940	3849654	3425692	3446246	2986195	2916806	2876319	2514746	2795642	2628546
		0:27:02	3433592	3672595	3371332	4335026	4624695	4325471	4411731	4494005	4624695	4445229	4294084	4210360	3892509	3446884	3411223	3049934	2939476	2861098	2541257	2791472	2658101
		0:28:07	3477581	3720054	3420558	4361493	4671976	4376279	4410236	4560581	4671976	4426502	4381552	4227254	4021898	3576061	3588229	3138582	3024907	3029459	2613408	2902865	2799920
		0:29:11	3592085	3812354	3558668	4399267	4729553	4458852	4498073	4645811	4729553	4454479	4439578	4275194	4109213	3672034	3693838	3187686	3104638	3026167	2692580	2991326	2807370
		0:30:16	3688377	3885541	3609918	4564549	4841758	4456400	4565391	4690697	4841758	4534198	4552578	4328101	4165018	3697740	3718582	3201147	3177620	3093667	2739404	3037580	2869700
		0:31:21	3673537	3929289	3608994	4593052	4841685	4580389	4619694	4744015	4841685	4587649	4520753	4380537	4237166	3815502	3813098	3332524	3261277	3133372	2796189	3094888	2915497
		0:32:26	3789735	3999344	3732195	4551983	4868467	4545523	4678777	4747884	4868467	4611422	4546278	4356552	4373232	3938825	3931634	3398309	3300889	3278756	2902278	3173120	3030563
		0:33:30	3881721	4075774	3833168	4631191	4979744	4633652	4720619	4848030	4979744	4691546	4615529	4458215	4395614	3894552	3963554	3419702	3361615	3268770	2869706	3241166	3029419
		0:34:35	3834675	4090040	3762715	4670584	4999670	4628413	4687810	4880317	4999670	4686862	4668694	4401952	4542700	4054520	4043682	3530918	3450526	3391491	2946054	3297500	3136974
		0:35:40	3913829	4075128	3894193	4726859	5039154	4675398	4647197	4932182	5039154	4624919	4524455	4460851	4559168	4087238	4145482	3586703	3495218	3407948	2994402	3337315	3124690
		0:36:45	3978004	4250436	3943794	4705335	5006704	4686545	4739002	4901702	5006704	4700618	4723845	4565065	4587496	4146242	4160590	3607827	3556152	3442657	3043123	3399798	3192224
		0:37:49	4025488	4252018	4004946	4736360	5083654	4781620	4732814	4873238	5083654	4801725	4739506	4614620	4722774	4226110	4207512	3645195	3597863	3537367	3077949	3433428	3240702
		0:38:54	4042095	4306294	4022613	4723815	5101094	4800704	4900596	4951366	5101094	4778190	4765204	4592973	4800476	4286952	4332400	3740133	3695809	3612417	3185095	3517551	3326440
		0:39:59	4174392	4397377	4152723	4911837	5187276	4855952	4931458	5058739	5187276	4855236	4877599	4681151	4804330	4320504	4355973	3773529	3691546	3576942	3153611	3529099	3279402
		0:41:04	4202701	4393191	4188613	4814982	5209388	4855000	4896420	5100789	5209388	4830713	4851379	4616538	4912181	4433108	4438410	3894671	3775667	3683153	3226200	3579201	3438440
		0:42:08	4215983	4522797	4190078	4866848	5235345	4874564	4990592	5024546	5235345	4812379	4915252	4787527	4970164	4485928	4467860	3894145	3823564	3713875	3306345	3670927	3460581
		0:43:13	4302630	4572023	4239038	4991142	5248543	4989572	5029861	5155971	5248543	4926807	4991532	4750913	5013303	4501453	4532546	3944944	3836064	3774505	3315942	3669017	3457193
		0:44:18	4349473	4580226	4298967	4949569	5305772	4993609	5110510	5187723	5305772	4974221	4902783	4733418	5080734	4544805	4577259	3983105	3910844	3806879	3397568	3709722	3512212
		0:45:23	4355622	4637732	4366848	5015229	5302915	4965300	5051158	5195270	5302915	4952099	5004771	4770945	5185332	4631012	4620712	4103204	3977239	3907720	3472538	3828182	3593188
		0:46:27	4456593	4701361	4425381	5018733	5377300	5028252	5045925	5204747	5377300	5011349	5059478	4844192	5215148	4638666	4649088	4080772	3982000	3859644	3415540	3784021	3607036
		0:47:32	4447542	4676032	4391599	4989523	5365610	5012665	5104060	5252786	5365610	5043672	5020324	4769709	5270524	4765162	4750626	4159930	4056539	3989036	3483420	3913564	3618184
		0:48:37	4430554	4718040	4437956	5086085	5336896	5044871	5104833	5183685	5336896	5002446	5077994	4826833	5360750	4833626	4788338	4161718	4126009	4050270	3565668	3892470	3718386
		0:49:42	4544436	4802211	4508815	5009488	5417436	5090165	5201660	5284263	5417436	5051572	5099892	4937416	5353341	4842133	4814974	4215695	4151484	4046722	3569569	3942434	3704363
		0:50:46	4589110	4852044	4535789	5095894	5387306	5116245	5087096	5266789	5387306	5015981	5091333	4864263	5477403	4861105	4858474	4252678	4209916	4064343	3623182	3963970	3761012
		0:51:51	4530888	4822402	4562175	5067225	5436205	5043904	5168576	5285797	5436205	5009038	5124623	4912691	5554814	4957192	4982645	4349988	4273530	4193543	3672714	4063013	3820235
		0:52:56	4634643	4877372	4626764	5165813	5439440	5129138	5200941	5390153	5439440	5105204	5346539	4864006	5465206	4945024	4983894	4311816	4276600	4119687	3653852	4074365	3780442
		0:54:01	4599834	4926623	4635480	5086846	5422582	5135048	5221755	5354542	5422582	5083025	5164532	4856051	5686507	5044032	5061556	4467354	4371428	4195372	3743934	4147064	3868718
		0:55:06	4651525	4982526	4661219	5103202	5401635	5087317	5133022	5297448	5401635	5059324	5097437	4913760	5665154	5078400	5102989	4468117	4381116	4283768	3795732	4200282	3927546
		0:56:10	4673918	4931603	4710804	5196143	5458943	5154243	5193403	5410741	5458943	5149970	5192349	4956062	5731062	5098501	5139222	4486736	4387124	4277348	3780598	4178671	3935000
		0:57:15	4650190	4938416	4643525	5170243	5380580	5099237	5246344	5378517	5380580	5054263	5075524	4946132	5771936	5149423	5208862	4482430	4421999	4327130	3822054	4223110	3990281
		0:58:20	4726523	4955844	4631267	5183691	5441379	5085275	5163708	5356254	5441379	5053861	5111501	4824242	5900599	5215534	5255716	4544514	4562748	4358914	3918874	4293768	4018409
		0:59:25	4784864	5024782	4738428	5143978	5538357	5225959	5274234	5379608	5538357	5121476	5185935	4922038	5785824	5175732	5200832	4579140	4554998	4396168	3881094	4276174	4036958
		1:00:29	4757107	5057334	4708820	5195234	5442653	5165870	5217207	5384213	5442653	5083068	5165000	4976706	5918750	5335108	5293534	4660422	4590534	4504554	3949662	4340056	4088818
	Slope		147799			213158			205686			174713			146119			124236			111758
	Std. Error		1278.67			4131.36			4946.76			5146.08			4074			3871			3735

## Sheet: Figure 3B
		Time	RT-RPAed water			32 copies/uL			62 copies/uL			125 copies/uL			250 copies/uL			500 copies/uL
		0:00:00.000	0	0	0	0	0	0	0	0	0	0	0	0	0	0	0	0	0	0
		0:05:05.000	137249	149938	125626	213814	168783	171145	400582	410877	491218	661916	831245	712931	867953	994277	994846	1346299	1263473	1025837
		0:10:05.000	227198	290492	200013	424957	332975	399578	967005	1.07525e+06	1.19757e+06	1684274	2249347	1707569	2141358	2361864	2413002	3256031	3135809	2749654
		0:15:05.000	314977	402474	307277	666635	528443	597700	1.4673e+06	1685943	1.86826e+06	2630424	3500540	2715467	3183787	3483661	3437109	4806473	4739534	4242207
		0:20:04.000	404821	494280	375553	918152	765600	837378	1.94586e+06	2.25115e+06	2.40413e+06	3443695	4528921	3371379	4069489	4509110	4316166	5870464	5818048	5395156
		0:25:04.000	517305	597134	484338	1.06795e+06	951426	1.05296e+06	2.20421e+06	2.61774e+06	2.73904e+06	4039019	5275229	3866530	4584617	5238668	4913416	6587220	6425937	5993096
		0:30:04.000	597288	694636	520640	1.19867e+06	1.09015e+06	1.1803e+06	2.36423e+06	2.83054e+06	2.89824e+06	4486033	5549485	4287468	5153242	5743092	5223989	7168613	6775908	6471279
		0:35:04.000	670175	770648	583318	1.4337e+06	1.25763e+06	1.37374e+06	2.65341e+06	3.10786e+06	3.17698e+06	4830269	5920291	4663737	5519995	6181836	5481194	7353089	7079007	6723264
		0:40:04.000	709035	746596	578915	1504104	1.33641e+06	1.4742e+06	2.70819e+06	3.18331e+06	3.2202e+06	5139039	6128317	5103074	5849711	6533868	5887778	7478271	7257588	6980446
		0:45:04.000	841859	820735	665430	1.66664e+06	1.50377e+06	1.60108e+06	2.95579e+06	3.29838e+06	3.37304e+06	5357761	6201829	5347127	5890488	6825557	6114966	7502530	7494624	7321849
		0:50:03.000	804337	755506	664891	1.66262e+06	1.53585e+06	1.66293e+06	2.95477e+06	3.22962e+06	3.22604e+06	5689731	6369765	5631757	6104975	7049513	6184509	7685932	7852837	7734932
		0:55:03.000	799543	742267	659996	1644489	1.52658e+06	1.61449e+06	2.88234e+06	3.09998e+06	3.10491e+06	5910393	6322162	5701172	6214651	7148609	6384365	7636062	7941022	7852970
		1:00:03.000	819731	763753	694029	1.70938e+06	1.56825e+06	1.72621e+06	2.91138e+06	3.13635e+06	3.15628e+06	5967888	6354639	5971793	6260208	7223165	6555007	7806787	7919664	7866118
		Slope	21025			41756			112489			194974			219658			294673
		Std. Error	1052			1330			3799			7882			7887			13766

## Sheet: Figure 3C
				COVID +ve samples											COVID -ve samples
			Water	S9	S11	S10	S8	S7	S6	S5	S1	S3	S4	S2	S12	S13	S14
		Slope	30816	46457	33707	32498	47417	72924	77486	85790	401740	155311	111717	223191	59078	12402	4586
		Std. Error	1132	1485	721	543.4	950.1	3985	2691	3414	3414	5616	4055	8401	2019	1139	3204
		Ct Values for E gene				Ct Values for N1 gene				Ct Values for N2 gene				Ct Values for RNaseP gene
		S1	18.48			S1	26.52			S1	20.87			S1	28.34
		S2	18.68			S2	18.24			S2	21.15			S2	28.25
		S3	25.62			S3	25.57			S3	27.81			S3	29.97
		S4	31.09			S4	30.68			S4	33.37			S4	28.01
		S5	26.7			S5	26.52			S5	29.02			S5	28.04
		S6	27.78			S6	26.31			S6	28.5			S6	28.93
		S7	20.54			S7	21.29			S7	22.8			S7	27.67
		S8	30.34			S8	30.7			S8	31.74			S8	35.9
		S9	-			S9	26.48			S9	28.4			S9	29.26
		S10	-			S10	31.08			S10	32.54			S10	26.91
		S11	-			S11	-			S11	-			S11	-
		S12	-			S12	-			S12	-			S12	30.79
		S13	-			S13	-			S13	-			S13	29.33
		S14	-			S14	-			S14	-			S14	32.41

## Sheet: Figure S1
		Mn2+ + 0.0 mM ATP								Mn2+ + 0.05mM ATP								Mn2+ + 0.5mM ATP								Mg2+ + 0.0mM ATP								Mg2+ + 0.05mM ATP								Mg2+ + 0.5mM ATP
		Time	RNA-FAM water	RNA-FAM Target	DNA-Alexa water	DNA-Alexa Target				Time	RNA-FAM water	RNA-FAM Target	DNA-Alexa water	DNA-Alexa Target				Time	RNA-FAM water	RNA-FAM Target	DNA-Alexa water	DNA-Alexa Target				Time	RNA-FAM water	RNA-FAM Target	DNA-Alexa water	DNA-Alexa Target				Time	RNA-FAM water	RNA-FAM Target	DNA-Alexa water	DNA-Alexa Target				Time	RNA-FAM water	RNA-FAM Target	DNA-Alexa water	DNA-Alexa Target
		0:00:00	0	0	0	0				0:00:00	0	0	0	0				0:00:00	0	0	0	0				0:00:00	0	0	0	0				0:00:00	0	0	0	0				0:00:00	0	0	0	0
		0:01:11	1389	1195	-7484	234404				0:01:11	-1807	-13320	2807	60924				0:01:11	-2728	-17641	-5525	33431				0:01:09	-7984	-5260	-9149	-773				0:01:09	77340	298705	4394	5875				0:01:09	84317	402894	658	1195
		0:02:17	3270	1674	-7823	386109				0:02:17	-1857	-14901	4426	120546				0:02:17	-2401	-20755	-3055	81713				0:02:15	-4101	-2795	-11180	-5143				0:02:15	85653	313161	3208	6647				0:02:15	86232	427311	5774	4748
		0:03:23	8731	2774	-5210	485263				0:03:23	-5401	-15349	6367	170825				0:03:23	-7498	-20618	-3408	121978				0:03:21	-9412	-2674	-3484	687				0:03:21	90008	334275	2645	7224				0:03:21	96759	446338	9411	3842
		0:04:29	13274	3208	-1148	581560				0:04:29	-7053	-17098	6219	219071				0:04:29	-9541	-19471	-5546	171122				0:04:27	-4288	1299	-4161	-5584				0:04:27	93652	351535	-1024	2278				0:04:27	101776	478122	5262	4511
		0:05:35	17063	5226	-58	657900				0:05:35	-9991	-10922	6251	273864				0:05:35	-12706	-18049	-690	210735				0:05:33	-4806	2547	-2626	-9179				0:05:33	95802	365929	285	4433				0:05:33	109229	504967	-2135	764
		0:06:41	20126	12064	4477	721261				0:06:41	-7632	-6137	14876	331684				0:06:41	-9837	-14313	3759	249717				0:06:39	-4630	2326	-9004	-3368				0:06:39	108478	384138	-2199	1011				0:06:39	118168	528521	-1616	-2028
		0:07:47	27440	15108	5838	782608				0:07:47	-6901	2795	16615	383517				0:07:47	-7947	-11090	8208	294507				0:07:45	-5402	10949	-206	-3565				0:07:45	110484	402693	-2930	241				0:07:45	124501	556361	119	-5436
		0:08:53	36770	19963	10806	836315				0:08:53	-2930	14990	23563	440883				0:08:53	-6570	-5474	10848	338481				0:08:51	2371	13388	1544	-5656				0:08:51	123327	420401	-6539	1963				0:08:51	134133	577655	4599	2199
		0:09:59	40982	26309	14050	885369				0:09:59	-2550	27361	19510	486699				0:09:59	-3509	-2436	13398	377130				0:09:57	4478	22262	393	-3792				0:09:57	124224	446377	509	-1820				0:09:57	141602	610205	8386	1082
		0:11:05	46501	28591	17565	916632				0:11:05	677	41174	20294	530863				0:11:05	-2149	-1828	7829	413723				0:11:03	6475	26042	-1077	-4185				0:11:03	136782	465863	-4698	8855				0:11:03	159386	636923	1783	-3125
		0:12:11	53008	35052	11512	950983				0:12:11	3304	56221	22398	584029				0:12:11	2226	5511	12162	465160				0:12:09	11058	34134	2213	-4896				0:12:09	141791	482494	-3722	2968				0:12:09	165060	672407	3890	-2545
		0:13:17	57844	40622	12226	989890				0:13:17	9441	78352	25877	619233				0:13:17	4771	7749	14114	492256				0:13:15	14455	39489	3353	-2307				0:13:15	149391	504563	2825	1886				0:13:15	171644	694638	3731	-1289
		0:14:23	62076	47146	16070	1022644				0:14:23	8790	102637	22860	663668				0:14:23	5272	14274	7299	528716				0:14:21	20285	49080	3269	734				0:14:21	154920	513850	3664	6170				0:14:21	182627	723651	5285	4450
		0:15:29	67212	56687	19315	1054674				0:15:29	15613	126895	29148	713766				0:15:29	13751	14208	19160	575360				0:15:27	26134	52686	5887	2978				0:15:27	160741	528484	-2544	1951				0:15:27	193552	756437	4254	5554
		0:16:35	75688	61011	17529	1092653				0:16:35	21450	153865	25870	758333				0:16:35	16726	21541	18503	609319				0:16:33	32641	58936	2095	-1525				0:16:33	163079	546834	1607	4292				0:16:33	200338	782436	1950	2372
		0:17:41	83564	69500	22997	1124886				0:17:41	27222	187597	23648	798129				0:17:41	19434	26756	16690	646456				0:17:38	36157	68632	3411	1316				0:17:38	172416	573215	547	6460				0:17:38	206233	810844	4779	-2414
		0:18:47	88076	77155	19222	1165983				0:18:47	30733	216341	28625	851481				0:18:47	26859	31572	19928	689361				0:18:44	43413	75740	2644	-3380				0:18:44	179304	591406	-48	6242				0:18:44	215161	848731	1838	-6105
		0:19:52	97161	88556	27724	1196832				0:19:52	34456	252323	30117	892997				0:19:52	31726	39706	19640	730628				0:19:50	44991	86525	-743	-3341				0:19:50	186687	608061	-2773	2523				0:19:50	228703	869886	-1536	1568
		0:20:58	102564	96633	30249	1226409				0:20:58	43015	288178	33121	930731				0:20:58	36750	44625	19461	750223				0:20:56	51573	93797	6191	-2922				0:20:56	190729	624456	-6337	811				0:20:56	233840	900256	-1603	-737
		0:22:04	108290	104039	32407	1241649				0:22:04	51589	324167	28710	971392				0:22:04	42777	48722	21437	789519				0:22:02	56660	99697	-633	-5145				0:22:02	197397	647620	2891	3308				0:22:02	243921	935798	289	-3888
		0:23:10	114741	111961	31490	1290362				0:23:10	52040	367498	31385	1000053				0:23:10	49494	56490	19699	821606				0:23:08	64741	111634	3221	495				0:23:08	206208	660778	-4677	1758				0:23:08	253294	963729	7206	-2088
		0:24:16	118821	116305	30132	1299897				0:24:16	62200	402467	30011	1040293				0:24:16	52969	60864	20872	861754				0:24:14	70363	117393	-511	-2418				0:24:14	211634	686241	867	4181				0:24:14	258971	982059	3621	-351
		0:25:22	124948	126749	29145	1326041				0:25:22	67005	444469	31534	1068198				0:25:22	57576	67213	25373	898646				0:25:20	73636	121543	-605	-170				0:25:20	219767	698310	-2654	4387				0:25:20	273186	1007815	-1871	52
		0:26:28	129568	135136	25749	1360013				0:26:28	71258	484706	33278	1111197				0:26:28	66450	71551	19450	915394				0:26:26	81328	130383	523	-5310				0:26:26	228745	719999	4036	2687				0:26:26	274927	1044718	5824	1651
		0:27:34	130232	141034	26691	1351332				0:27:34	74823	512918	25325	1120116				0:27:34	64967	73473	20535	918243				0:27:32	87503	137571	1626	-6632				0:27:32	228399	738764	1490	2303				0:27:32	291635	1065440	2641	3532
		0:28:40	137954	153859	26067	1396978				0:28:40	81469	566415	29274	1181097				0:28:40	76167	83286	23648	979782				0:28:38	93467	149295	888	-1373				0:28:38	239849	759104	-151	1497				0:28:38	296120	1093865	-4196	-4985
		0:29:46	148358	165105	28974	1431534				0:29:46	89537	612505	34490	1215351				0:29:46	83762	89669	20313	1014259				0:29:44	98635	151860	2232	-3536				0:29:44	246200	784525	-1616	2782				0:29:44	306276	1124833	3255	561
		0:30:52	150972	174175	33033	1459399				0:30:52	97414	657183	33730	1246706				0:30:52	88297	97253	18108	1034181				0:30:50	108359	168558	-2595	-6736				0:30:50	253811	800163	6630	3563				0:30:50	317416	1155573	593	353
		0:31:58	160540	181977	32633	1492705				0:31:58	109958	702059	30953	1275841				0:31:58	97101	100118	20676	1070307				0:31:55	115824	173671	4876	1857				0:31:55	262132	824990	-5380	9733				0:31:55	327989	1181451	1865	-384
		0:33:03	167230	194799	34178	1520101				0:33:03	113856	745295	32702	1312373				0:33:03	104945	109711	21814	1116071				0:33:01	122165	183810	6452	-4079				0:33:01	259763	831669	-6841	7358				0:33:01	341629	1219341	1138	5181
		0:34:09	171026	202401	34172	1549937				0:34:09	120133	789068	34264	1364764				0:34:09	108981	114225	22380	1137799				0:34:07	127564	195963	-1100	-657				0:34:07	269580	848881	3137	2906				0:34:07	339581	1232477	-330	1228
		0:35:15	179493	214096	37388	1573985				0:35:15	129488	839622	33652	1393882				0:35:15	120196	120778	20704	1172839				0:35:13	128768	198563	-8892	-5688				0:35:13	274444	864131	-8965	3544				0:35:13	350818	1252775	3485	-6504
		0:36:21	186121	227451	37294	1634727				0:36:21	137084	894414	36656	1436313				0:36:21	128613	131464	24500	1200620				0:36:19	139396	205683	271	-5295				0:36:19	282030	881216	-5291	461				0:36:19	355318	1292896	-789	-7711
		0:37:27	195103	236389	36442	1664092				0:37:27	146235	928693	43844	1477640				0:37:27	135736	134310	25279	1259431				0:37:25	143483	215476	1959	132				0:37:25	282779	878910	-5123	140				0:37:25	365563	1306872	156	2156
		0:38:33	196764	249305	46283	1699499				0:38:33	153308	993595	37505	1528835				0:38:33	145107	146077	33594	1291953				0:38:31	151311	222123	-2653	-5792				0:38:31	291260	914890	-7633	2123				0:38:31	368720	1318227	-1939	-1522
		0:39:39	212334	255332	41953	1737306				0:39:39	162637	1019208	38121	1546702				0:39:39	149998	153137	28426	1331792				0:39:37	155772	230422	3757	3095				0:39:37	295673	920675	-6484	4427				0:39:37	380170	1348100	-4390	-2063
		0:40:45	214868	267989	34706	1741483				0:40:45	170701	1068817	40749	1586984				0:40:45	157488	159400	27861	1357712				0:40:43	163199	239920	731	-4536				0:40:43	302727	940428	-3934	9409				0:40:43	388785	1370664	-587	-5207
		0:41:51	227170	276099	42392	1808382				0:41:51	179643	1118312	41292	1640464				0:41:51	166371	168786	29500	1404443				0:41:49	169575	250792	5558	-5520				0:41:49	309646	959550	-2039	1593				0:41:49	397709	1403859	-3972	-3578
		0:42:57	230831	293103	40903	1835473				0:42:57	185246	1163703	39009	1674330				0:42:57	173379	175192	28009	1428000				0:42:55	178623	260621	3706	2068				0:42:55	316130	982458	-71	2871				0:42:55	400653	1431434	-3011	739
		0:44:03	233272	301818	41740	1867957				0:44:03	194430	1205514	44184	1701442				0:44:03	180554	182607	30076	1451976				0:44:01	179752	269071	3305	1715				0:44:01	320552	994023	-5390	5713				0:44:01	413013	1458413	-1643	-3722
		0:45:09	243223	312638	48482	1909131				0:45:09	204324	1247669	40863	1742175				0:45:09	192154	190516	30188	1504173				0:45:06	187330	273463	-462	871				0:45:06	327629	1005963	-6766	2032				0:45:06	428692	1492668	894	-1764
		0:46:14	254571	327780	45730	1948348				0:46:14	211956	1295814	46359	1798605				0:46:14	197783	203867	26366	1533027				0:46:12	196728	279496	1279	-4380				0:46:12	337049	1032608	-6890	5162				0:46:12	425929	1500619	-2282	-2757
		0:47:20	257790	331615	52125	1974214				0:47:20	220731	1330333	40094	1815945				0:47:20	209618	202372	30325	1569919				0:47:18	203357	293138	21	-1314				0:47:18	340208	1039970	-8338	1606				0:47:18	443550	1532531	-5809	4906
		0:48:26	264978	342973	44887	2002607				0:48:26	235418	1369851	40548	1864551				0:48:26	212874	213449	31659	1587961				0:48:24	207971	299453	2604	2081				0:48:24	347550	1056365	-3426	2171				0:48:24	447932	1556638	-6276	-3930
		0:49:32	272291	356114	49298	2023663				0:49:32	237591	1413346	45420	1893965				0:49:32	225749	220501	28454	1633957				0:49:30	215987	306175	4262	-2597				0:49:30	352786	1076965	-7833	441				0:49:30	450639	1576970	-2203	-5531
		0:50:38	277392	371514	52651	2049405				0:50:38	244077	1455067	43864	1923723				0:50:38	231563	228963	30648	1660643				0:50:36	224756	315207	-1267	-4493				0:50:36	357966	1096032	-4957	6894				0:50:36	464543	1610878	-2358	-5150
		0:51:44	286179	379475	48329	2110205				0:51:44	250955	1488430	41817	1992357				0:51:44	239380	238803	33517	1710468				0:51:42	225516	321427	1196	-253				0:51:42	367656	1109690	-4980	4507				0:51:42	473217	1637533	-178	-3523
		0:52:50	298840	398214	53902	2160263				0:52:50	261230	1540767	50246	2018787				0:52:50	251407	247305	33549	1742656				0:52:48	238957	332491	5896	237				0:52:48	371077	1129511	-10012	4318				0:52:48	481354	1667728	-3204	-275
		0:53:56	301286	403723	49733	2181255				0:53:56	268221	1588336	45414	2048136				0:53:56	256694	255250	35894	1779738				0:53:54	239855	339770	866	-5206				0:53:54	376163	1140761	-3169	8163				0:53:54	495348	1694214	-6704	-4066
		0:55:02	309966	414599	49575	2209988				0:55:02	278468	1622457	47141	2087133				0:55:02	264013	260746	27948	1804963				0:55:00	246503	346132	6043	-1064				0:55:00	380424	1150669	-1790	1125				0:55:00	495608	1717619	-3334	-1168
		0:56:08	311364	423128	52763	2228560				0:56:08	287773	1652262	44921	2117250				0:56:08	270241	266978	30717	1837644				0:56:06	250292	351535	-708	-3050				0:56:06	380531	1169455	-6416	4742				0:56:06	503472	1730573	-4861	-4130
		0:57:14	312156	436266	54312	2266536				0:57:14	292853	1680378	42548	2137232				0:57:14	279143	278182	38576	1873673				0:57:11	258612	357546	6046	70				0:57:11	389254	1176896	-5012	1668				0:57:11	512211	1754415	-6789	-2708
		0:58:20	324832	443158	56022	2296140				0:58:20	297885	1709325	52062	2186091				0:58:20	285238	280989	33879	1881991				0:58:17	259125	355785	2084	-9732				0:58:17	395107	1196308	-10471	2843				0:58:17	513513	1790956	-4510	-3927
		0:59:25	326649	450699	54819	2292741				0:59:25	307508	1738545	44253	2201800				0:59:25	291104	292502	30874	1933718				0:59:23	260733	378848	3449	-713				0:59:23	414412	1240735	-993	7469				0:59:23	526061	1814813	-3966	-2360
		1:00:31	330252	458282	57221	2342786				1:00:31	312662	1770017	42542	2232589				1:00:31	299413	288758	29454	1937622				1:00:29	269617	378577	-2339	-6243				1:00:29	411917	1240557	-3439	6743				1:00:29	547733	1867588	-2948	-222
[truncated: 35 more columns]

## Sheet: Figure S2 A
			50nM Csm6							250nM Csm6 and 1uM probe							250nM Csm6 and 2uM probe						1.5mM ATP qnd 2um RNA FAM
		Time	water	312 pM CTR-RNA	1250 pM CTR RNA					water	250pM S-IVT RNA	50pM CTR					water	250pM S-IVT RNA	50pM CTR					water	5pM S-IVT-RNA	500fM S-IVT-RNA	50fM S-IVT-RNA				coA Degradation experiment
		0:00:00	0	0	0				0:00:00	0	0	0				0:00:00	0	0	0				0:00:00	0	0	0	0				Time	water/ preincubation			500nM CTR/ preincubation			500nM CTR/ no incubation			Water no incubation
		5:15:00	-70144	641809	1346307				0:01:09	80454	88756	85154				0:01:09	135152	257092	117594				0:01:06	89195	96070	100710	86247				0:00:00	0	0	0	0	0	0	0	0	0	0	0	0
		10:23:00	-21964	1423113	2593804				0:02:11	175003	211430	162747				0:02:11	254962	423463	280051				0:02:11	221141	225187	226336	206184				0:01:00	0	0	0	0	0	0	0	0	0	0	0	0
		15:32:00	71696	1944751	3316025				0:03:14	245746	325573	263531				0:03:14	399860	717177	478885				0:03:16	352253	378168	375630	326484				0:02:00	0	0	0	0	0	0	0	0	0	0	0	0
		20:40:00	195738	2288198	3810922				0:04:17	357119	477437	358923				0:04:17	530473	998317	610816				0:04:20	505327	565246	541344	489848				0:03:00	0	0	0	0	0	0	0	0	0	0	0	0
		25:50:00	293819	2602433	4130324				0:05:19	427572	680724	460651				0:05:19	665183	1281673	825378				0:05:25	669278	769470	695161	662640				0:04:00	0	0	0	0	0	0	0	0	0	0	0	0
		30:58:00	369033	2902495	4587155				0:06:21	564614	853795	597108				0:06:21	799094	1645827	1066048				0:06:30	869851	1009806	897539	858221				0:05:00	0	0	0	0	0	0	0	0	0	0	0	0
		36:07:00	457712	3099129	4635086				0:07:23	644441	1097828	705371				0:07:23	988340	2033008	1286012				0:07:35	1046770	1274990	1130065	1075179				0:06:00	0	0	0	0	0	0	0	0	0	0	0	0
		41:15:00	533848	3258957	4801354				0:08:25	712241	1243994	812922				0:08:25	1086837	2337039	1513088				0:08:40	1211869	1582102	1347599	1266474				0:07:00	0	0	0	0	0	0	0	0	0	0	0	0
		46:23:00	609913	3389005	5091777				0:09:28	781572	1446165	935847				0:09:28	1216417	2641289	1739686				0:09:45	1421521	1883461	1584347	1451113				0:08:00	0	0	0	0	0	0	0	0	0	0	0	0
		51:33:00	673421	3707301	5164766				0:10:30	893780	1629616	1067259				0:10:30	1360180	3044589	1947118				0:10:50	1594979	2186529	1837306	1692959				0:09:00	0	0	0	0	0	0	0	0	0	0	0	0
		56:02:00	805096	3823337	5251616				0:11:32	942550	1806760	1145417				0:11:32	1513566	3390111	2161048				0:11:55	1747524	2495640	2065980	1867899				0:10:00	0	0	0	0	0	0	0	0	0	0	0	0
									0:12:34	1042183	1995972	1287195				0:12:34	1677349	3744187	2403330				0:12:59	1935318	2875821	2361328	2108333				0:11:00	0	0	0	0	0	0	0	0	0	0	0	0
									0:13:36	1115061	2180671	1385671				0:13:36	1798978	4102147	2622500				0:14:04	2131080	3216495	2569384	2351758				0:12:00	0	0	0	0	0	0	0	0	0	0	0	0
									0:14:39	1205045	2315566	1510962				0:14:39	1923909	4378349	2825194				0:15:09	2236981	3492419	2795998	2509476				0:13:00	0	0	0	0	0	0	0	0	0	0	0	0
									0:15:41	1268033	2532241	1567501				0:15:41	2129495	4791372	3038965				0:16:14	2482710	3823981	3075574	2696428				0:14:00	0	0	0	0	0	0	0	0	0	0	0	0
									0:16:43	1311025	2704572	1695998				0:16:43	2221495	5064247	3326226				0:17:18	2590692	4133136	3275933	2901488				0:15:00	0	0	0	0	0	0	0	0	0	0	0	0
									0:17:45	1394518	2814285	1760958				0:17:45	2314677	5291765	3446067				0:18:23	2722850	4453200	3559700	3079291				0:16:00	0	0	0	0	0	0	0	0	0	0	0	0
									0:18:47	1501971	2950150	1907243				0:18:47	2549388	5602905	3680587				0:19:28	2888352	4784884	3817680	3321071				0:17:00	0	0	0	0	0	0	0	0	0	0	0	0
									0:19:49	1567731	3090543	1989595				0:19:49	2612053	5910740	3862778				0:20:33	3078344	5080492	4012092	3468327				0:18:00	0	0	0	0	0	0	0	0	0	0	0	0
									0:20:52	1606332	3230014	2004996				0:20:52	2671751	6015285	3992474				0:21:38	3208109	5335859	4209392	3629817				0:19:00	0	0	0	0	0	0	0	0	0	0	0	0
									0:21:54	1715897	3431549	2080947				0:21:54	2913543	6626980	4348252				0:22:43	3383960	5712001	4531878	3907102				0:20:00	0	0	0	0	0	0	0	0	0	0	0	0
									0:22:56	1776240	3536234	2264260				0:22:56	2946678	6688115	4442701				0:23:47	3496957	5973950	4689732	4089314				0:21:00	0	0	0	0	0	0	0	0	0	0	0	0
									0:23:59	1797871	3651233	2279708				0:23:59	3124371	6926121	4718863				0:24:52	3620357	6237535	4934396	4217513				0:22:00	0	0	0	0	0	0	0	0	0	0	0	0
									0:25:01	1906441	3771139	2437169				0:25:01	3317950	7173151	4965436				0:25:57	3766295	6364326	5120425	4429407				0:23:00	0	0	0	0	0	0	0	0	0	0	0	0
									0:26:03	1953648	3875558	2486021				0:26:03	3300276	7385707	4940299				0:27:02	3917101	6732810	5372642	4661137				0:24:00	0	0	0	0	0	0	0	0	0	0	0	0
									0:27:05	1996683	3911685	2572387				0:27:05	3439326	7592477	5228140				0:28:06	4116809	6950542	5490582	4731504				0:25:00	0	0	0	0	0	0	0	0	0	0	0	0
									0:28:07	2086538	4122628	2577642				0:28:07	3554364	7781568	5342446				0:29:11	4183001	7201927	5768602	4961308				0:26:00	0	0	0	0	0	0	0	0	0	0	0	0
									0:29:09	2118674	4166648	2720463				0:29:09	3649310	7891872	5500671				0:30:16	4340653	7525036	5950031	5185889				0:27:00	0	0	0	0	0	0	0	0	0	0	0	0
									0:30:12	2160237	4263577	2749412				0:30:12	3724834	7980439	5551884				0:31:21	4388083	7638070	6053690	5195383				0:28:00	0	0	0	0	0	0	0	0	0	0	0	0
									0:31:14	2197672	4353692	2858811				0:31:14	3856579	8244764	5791988				0:32:25	4560023	7969780	6374942	5473137				0:29:00	0	0	0	0	0	0	0	0	0	0	0	0
									0:32:16	2278778	4490898	2925389				0:32:16	3880518	8424531	5949370				0:33:30	4621049	8066219	6464561	5580487				0:30:00	0	0	0	0	0	0	0	0	0	0	0	0
									0:33:18	2257185	4512253	2926400				0:33:18	4013940	8502671	6043670				0:34:35	4791755	8250657	6594684	5734089				0:31:00	0	0	0	0	0	0	0	0	0	0	0	0
									0:34:20	2401253	4591807	3057773				0:34:20	4132221	8618449	6194187				0:35:40	4809489	8399255	6775673	5847817				0:32:00	0	0	0	0	0	0	0	0	0	0	0	0
									0:35:22	2422471	4732555	3185257				0:35:22	4242978	8901451	6476036				0:36:45	4962949	8629499	6991889	5995016				0:33:00	5954	12880	3899	15458	11239	15037	116241	122825	177255	21082	13573	20992
									0:36:25	2476556	4761561	3230659				0:36:25	4347381	8925535	6594684				0:37:49	5016133	8655263	6940367	6122007				0:34:00	13069	27535	22854	40649	19108	31738	253703	271150	371654	38271	24071	37654
									0:37:27	2567809	4912474	3312647				0:37:27	4433340	9282643	6726946				0:38:54	5227021	8919221	7196138	6271779				0:35:00	23003	41797	41531	62774	41738	54182	428731	446819	589162	55224	41423	49541
									0:38:29	2598457	4963207	3315666				0:38:29	4526283	9418503	7000802				0:39:59	5223629	9057159	7345730	6404937				0:36:00	32142	62224	56237	101080	59621	89693	614401	653581	863368	76470	56214	62366
									0:39:31	2630045	5063106	3421324				0:39:31	4772286	9587865	7065368				0:41:04	5354526	9141503	7471043	6434826				0:37:00	49449	70346	74143	141811	77982	134102	785259	866924	1101027	89707	74192	91194
									0:40:33	2713884	5050850	3531588				0:40:33	4732300	9570789	7266752				0:42:08	5443219	9313752	7623904	6640389				0:38:00	58048	93430	80881	203830	104452	177593	948604	1055311	1326732	114723	88050	111305
									0:41:36	2743745	5228193	3552240				0:41:36	5042258	10105521	7560699				0:43:14	5626413	9439795	7813395	6669670				0:39:00	73478	118973	100911	253835	132980	223845	1133039	1298468	1574647	123410	105820	127644
									0:42:38	2757087	5124926	3565768				0:42:38	5042212	10048860	7667725				0:44:18	5604027	9497632	7857094	6758509				0:40:00	77550	133945	114069	304900	161578	285041	1233434	1479894	1803784	151059	120890	146571
									0:43:40	2846431	5362749	3646463				0:43:40	4977441	9869082	7608027				0:45:23	5708650	9671478	8080696	6913533				0:41:00	79400	154695	125591	379956	208623	312588	1417615	1634244	1998821	171337	137340	168003
									0:44:42	2837366	5314878	3677991				0:44:42	5358708	10302998	8021745				0:46:28	5822880	9780530	8173858	7040283				0:42:00	99394	173590	154082	432142	243270	363816	1538481	1790763	2165279	192226	161113	187131
									0:45:44	2923037	5337941	3780535				0:45:44	5092464	9957923	7731281				0:47:33	5872872	9751337	8191718	7102469				0:43:00	105903	191797	170776	483103	269775	426332	1653277	1900055	2331820	205595	181369	205600
									0:46:46	2923714	5390535	3816964				0:46:46	5438433	10626526	8160965				0:48:37	5945412	9898441	8271725	7200719				0:44:00	127248	209836	186542	537717	309452	471569	1780751	2062610	2476050	231394	207763	241106
									0:47:49	2971212	5391859	3899455				0:47:49	5353229	10345903	8074819				0:49:42	6002755	10114981	8428406	7376181				0:45:00	127018	223756	195631	629431	358817	536963	1870071	2174567	2671107	245472	208796	253662
									0:48:51	2957775	5336021	3772305				0:48:51	5290184	10171276	7987455				0:50:47	6120447	10152763	8539865	7449067				0:46:00	140856	234678	224212	673837	398686	594882	1950223	2261457	2673227	278364	248724	275257
									0:49:53	3019626	5404347	3858909				0:49:53	5467260	10423596	8193216				0:51:52	6182514	10177191	8689775	7480942				0:47:00	151768	264964	240253	734401	437286	647017	2040194	2326197	2829850	296839	256952	287144
									0:50:55	3012761	5426743	3869753				0:50:55	5495642	10468545	8277710				0:52:57	6236428	10264001	8788529	7598285				0:48:00	156076	301718	261295	788721	465791	686804	2099054	2458992	2934122	334563	281004	315965
									0:51:57	3083772	5503265	3938184				0:51:57	5571036	10492850	8337121				0:54:02	6347018	10212032	8751912	7613229				0:49:00	159767	298181	254043	821558	504166	731165	2173302	2543048	3036800	346461	289792	347479
									0:52:59	3155962	5597829	4133393				0:52:59	5720778	10676655	8541839				0:55:06	6418777	10321146	8940756	7737528				0:50:00	191280	297909	277596	891126	540206	799965	2211054	2626887	3118716	355478	299286	352512
									0:54:02	3183964	5654317	4105923				0:54:02	5857760	10812311	8640250				0:56:11	6477955	10461930	8964636	7862707				0:51:00	184297	325984	286777	957309	599540	857393	2354393	2707190	3222958	377689	321237	378063
									0:55:04	3262205	5700710	4148442				0:55:04	5913246	10955888	8843376				0:57:16	6497691	10431051	9003274	7813329				0:52:00	196196	349788	310377	959216	610350	866989	2392409	2752882	3261465	403641	328697	383116
									0:56:06	3369552	5685813	4224039				0:56:06	6178514	11222281	9106086				0:58:21	6531475	10563720	9127061	7961601				0:53:00	202292	361433	320323	1043183	622555	921616	2479896	2827443	3348000	420970	359890	421352
									0:57:08	3391398	5741261	4280400				0:57:08	6306680	11295742	9193163				0:59:25	6691841	10571399	9198212	8039496				0:54:00	214519	371112	351873	1099810	669777	980517	2529240	2915907	3412252	422932	367252	433550
									0:58:10	3409447	5748549	4303885				0:58:10	6284606	11259090	9327931				1:00:30	6686045	10550757	9175168	8048981				0:55:00	217954	375401	362866	1132674	681848	1000009	2561691	2919733	3455094	458385	394396	448415
									0:59:13	3419667	5764697	4365243				0:59:13	6367938	11407040	9347935				1:01:35	6783881	10529340	9255643	8172545				0:56:00	227312	396360	378254	1184466	744341	1070342	2554483	2998600	3527081	469415	412796	474046
									1:00:15	3438327	5812343	4355393				1:00:15	6406072	11488094	9343763				1:02:40	6920783	10816626	9410834	8328347				0:57:00	242386	422735	382098	1260389	775203	1093233	2679630	3025492	3581074	500637	430533	493301
																															0:58:00	251629	406298	386112	1258970	774996	1101573	2696491	3058553	3565014	484386	444720	488828
																															0:59:00	260930	429939	400561	1319129	821036	1162348	2721678	3110451	3666039	520710	452809	523442
																															1:00:00	264092	447724	421962	1348529	855779	1207991	2770714	3126203	3697869	535615	462014	529756
																															1:01:00	269866	467439	437626	1391873	897128	1212783	2784347	3183430	3709029	578682	472800	534822
																															1:02:00	290235	470832	437852	1429241	892096	1285809	2830070	3184767	3737419	577341	480008	543290
																															1:03:00	287430	490872	465537	1488792	958518	1316096	2868694	3265054	3801107	600496	507311	598025
																															1:04:00	279987	488072	478597	1493775	938602	1303274	2884783	3217982	3770335	596780	514298	609169
																															1:05:00	301275	511197	477995	1544609	972429	1375205	2946156	3270962	3854787	614984	553594	596875
																															1:06:00	312008	527165	499551	1544760	988436	1405251	2965573	3309004	3903636	645471	555281	640152
																															1:07:00	306845	540365	523522	1567223	1029988	1425628	2967903	3287637	3798689	660873	537449	645394
																															1:08:00	326408	547665	506284	1610235	1030145	1460853	2997771	3320081	3873168	681263	573855	653469
																															1:09:00	332731	564647	521055	1660545	1055231	1465892	2998515	3336096	3941651	696587	589761	696740
																															1:10:00	327534	579952	527357	1705585	1049853	1494153	3029988	3310589	3861560	699862	610071	681049
																															1:11:00	357369	579654	534322	1748949	1102832	1521021	3023699	3407250	3946361	739379	601452	701932
																															1:12:00	365139	599422	577067	1745832	1117867	1569879	3051066	3446869	3940782	750021	602058	700527
																															1:13:00	357147	600471	566295	1784112	1118637	1569641	3048368	3408973	3920674	746194	630089	723627
																															1:14:00	365884	616946	572848	1801873	1110791	1598865	3010378	3425026	3964347	741872	639778	730615
																															1:15:00	386450	614465	607462	1845122	1180074	1645534	3095093	3441826	4049745	766391	668011	762964
																															1:16:00	373673	622311	606536	1840266	1191477	1613248	3103708	3420637	4005037	766429	664872	778078
																															1:17:00	379874	636625	628828	1887132	1191436	1690085	3093101	3484296	4028583	813702	692009	789292
																															1:18:00	404400	660153	650368	1890908	1218934	1679905	3121580	3464705	4026073	811541	686333	806129
																															1:19:00	398831	669543	646642	1920098	1224457	1689958	3099612	3471093	4068536	828530	704456	813410
																															1:20:00	393192	675806	656626	1951332	1226654	1722935	3175048	3477606	4039778	843126	691392	817249
																															1:21:00	417391	672506	670514	1979408	1258404	1750201	3204487	3500675	4093853	849123	718891	835175
																															1:22:00	398465	670772	675527	1963252	1243056	1703509	3124377	3445766	4023844	880463	716869	833311
																															1:23:00	437629	697599	689868	1989892	1267189	1770820	3168410	3488989	4024953	879763	757330	847599
																															1:24:00	423162	694884	676119	2002084	1285037	1781137	3182615	3527766	4001839	900295	741256	876084
																															1:25:00	432335	719042	704051	2059368	1312486	1784905	3174403	3451093	4064073	892935	776836	894133
																															1:26:00	446453	732323	705726	2023807	1305105	1806775	3197606	3497152	4068291	919168	775322	900004
																															1:27:00	442903	723412	724054	2096546	1330630	1839441	3198474	3478838	4071198	944520	773378	895363
																															1:28:00	447966	704431	716951	2088020	1319035	1817944	3182675	3471152	4000942	911913	769632	922471
																															1:29:00	468974	733046	755061	2114526	1327951	1847866	3226665	3540922	4036219	953235	795294	944326
																															1:30:00	451132	717472	771474	2116194	1367870	1858586	3228507	3516654	4023557	953798	800023	959689

## Sheet: Figure S2 B
				Left								Middle									right
			1.5mM ATP and 2μM RNA FAM								10mM Mg + 0.5mM Mn						Mn2+ condition
				water	5fM S-IVT RNA	50fM S-IVT RNA					water Mg/0.5Mn	50fM S-IVT RNA Mg/0.5Mn	5fM S-IVT RNA Mg/0.5Mn					Water			5 fM S_IVT_RNA			50 fM S_IVT_RNA
			0:00:00	0	0	0				0:00:00	0	0	0				0:00:00	0	0	0	0	0	0	0	0	0
			0:01:06	197269	284682	379658				0:01:07	195356	221639	210025				0:01:05	83569	7317	31103	61670	59948	32929	120004	32805	79693
			0:02:11	412958	602279	812974				0:02:12	369573	462326	449872				0:02:09	85030	75699	64077	125025	105357	86597	209871	78760	91130
			0:03:16	601241	837347	1334731				0:03:17	578140	717756	687915				0:03:13	131877	78301	170491	223141	193024	121412	294744	167610	166546
			0:04:21	812129	1151615	1622995				0:04:22	797510	989515	967147				0:04:17	177136	144623	215275	289666	272242	202947	386235	216858	329985
			0:05:25	1040330	1492240	2132025				0:05:27	1003266	1230446	1192065				0:05:21	234895	229569	246343	436962	325631	271143	471044	295959	393034
			0:06:30	1207801	1806068	2540495				0:06:31	1243175	1446159	1456111				0:06:25	287593	337721	354252	472776	437727	359522	616827	393727	524135
			0:07:35	1477839	2060697	2913064				0:07:36	1463256	1738263	1676945				0:07:29	393472	369285	406308	580504	524840	442312	665686	493198	630473
			0:08:40	1693513	2368899	3247815				0:08:41	1622925	1970451	1879413				0:08:33	474568	459279	471653	693417	653419	512479	814479	570564	762703
			0:09:45	1883079	2580109	3604420				0:09:46	1870148	2242418	2099533				0:09:37	521772	544594	545534	771452	727281	574511	931775	707421	883914
			0:10:50	2008891	2777002	3809899				0:10:51	2049208	2491564	2381250				0:10:41	592426	651229	600692	927358	872223	652907	1049270	777057	1001458
			0:11:55	2188312	3020568	4099209				0:11:55	2237046	2678368	2527771				0:11:45	699759	728925	731942	974914	965983	757943	1203194	876710	1095887
			0:13:00	2396152	3176142	4379298				0:13:00	2381977	2904678	2777406				0:12:49	767635	805911	790258	1145794	1074527	874066	1318324	998549	1237341
			0:14:04	2498532	3439713	4488117				0:14:05	2546493	3161266	2954585				0:13:53	877050	852526	863113	1179636	1203120	876852	1446489	1056962	1386170
			0:15:09	2665509	3564538	4677505				0:15:10	2668706	3232308	3077014				0:14:57	950216	964796	982454	1282966	1280571	1043508	1536850	1159310	1553960
			0:16:14	2829568	3812334	4929207				0:16:14	2862679	3547082	3375175				0:16:01	1073293	1082184	1011967	1387210	1434219	1111735	1645879	1253807	1645725
			0:17:19	2987516	3839308	4995879				0:17:19	3025170	3708682	3499390				0:17:05	1120874	1127946	1095796	1459328	1551469	1058131	1764633	1301777	1780863
			0:18:24	3079762	3996226	5239665				0:18:24	3128532	3842081	3629793				0:18:09	1195456	1177843	1163912	1604556	1632322	1090663	1831710	1387568	1880531
			0:19:29	3234999	4222768	5409029				0:19:29	3298740	4044144	3828191				0:19:13	1257386	1264037	1268656	1628783	1722485	1196583	1927953	1403040	2027036
			0:20:33	3277522	4333829	5461429				0:20:34	3418381	4286543	4040363				0:20:17	1299283	1340095	1347547	1694430	1835201	1243573	1960164	1437123	2177557
			0:21:38	3494190	4462330	5679721				0:21:39	3554763	4367214	4149170				0:21:21	1396409	1466071	1418185	1809864	1902934	1393461	2112631	1579089	2267808
			0:22:43	3595526	4548192	5792829				0:22:43	3643913	4635749	4286844				0:22:25	1435280	1532430	1449405	1925578	1976651	1572686	2141812	1794869	2379789
			0:23:48	3553018	4696761	5920032				0:23:48	3787872	4814962	4464977				0:23:29	1490449	1549644	1518523	1976217	2039259	1697465	2125478	1971602	2444066
			0:24:52	3808370	4876010	6002631				0:24:53	3905132	4889502	4538046				0:24:32	1524670	1665728	1576143	2073902	2203313	1843085	2176807	2101168	2506462
			0:25:57	3935322	5019609	6144731				0:25:58	4010218	5079529	4719699				0:25:36	1560259	1734913	1705879	2136174	2303803	1973805	2234820	2227124	2627465
			0:27:02	3958213	4962586	6269745				0:27:03	4167204	5281448	4866775				0:26:40	1684988	1766267	1725324	2208449	2323141	2012997	2361001	2240137	2683255
			0:28:07	4118418	5062782	6349605				0:28:07	4180967	5346800	4942787				0:27:44	1750712	1839427	1813845	2280646	2401603	2091641	2570343	2365587	2794149
			0:29:12	4238152	5182763	6440091				0:29:12	4320959	5614322	5167509				0:28:48	1920984	1908051	1842980	2307534	2497147	2178561	2784751	2392725	2900686
			0:30:16	4277932	5279704	6361074				0:30:17	4401409	5681636	5268677				0:29:52	2079352	1945084	1930548	2359797	2584941	2261337	2940829	2479936	2961920
			0:31:21	4363034	5390419	6597425				0:31:22	4498204	5759968	5324759				0:30:56	2112879	2061079	1982846	2469720	2644539	2254981	3173689	2547874	3049891
			0:32:26	4403070	5449295	6752165				0:32:27	4606710	5897136	5517025				0:32:00	2220036	2076250	2074483	2526073	2728462	2366067	3403913	2616585	3147973
			0:33:31	4499742	5466905	6679901				0:33:31	4788268	6056748	5596317				0:33:04	2251813	2120396	2022440	2557190	2726722	2403736	3490576	2650778	3180931
			0:34:36	4600652	5573896	6811495				0:34:36	4739781	6085038	5629750				0:34:08	2333671	2167798	2126756	2617778	2835867	2418655	3684117	2707616	3206157
			0:35:40	4773084	5631286	7005217				0:35:41	4884714	6265719	5867443				0:35:12	2342184	2233162	2187620	2655462	2910299	2492807	3712473	2771570	3371501
			0:36:45	4629848	5734499	6913656				0:36:46	5067082	6344312	5937725				0:36:15	2416314	2279117	2175739	2747111	2981779	2580021	3834857	2837970	3403725
			0:37:50	4913900	5813020	6996025				0:37:50	5057750	6455892	5898309				0:37:19	2398494	2286863	2308231	2806152	3039785	2569045	3935947	2913610	3425449
			0:38:55	4927178	5883326	7062187				0:38:55	5226470	6568940	6196499				0:38:23	2500892	2374539	2355926	2839192	3072755	2700349	3997529	2995829	3570609
			0:40:00	4841242	5798675	6894039				0:40:00	5266924	6769690	6303047				0:39:27	2513384	2377107	2338078	2864285	3143531	2665825	4059987	2996515	3536644
			0:41:04	5048884	5988341	7206199				0:41:05	5240601	6763112	6216103				0:40:31	2564170	2478599	2372704	2900612	3203662	2720335	4074209	3067646	3692192
			0:42:09	5195913	6089022	7209962				0:42:10	5408086	6924147	6446505				0:41:35	2601154	2495184	2444908	2922354	3256681	2805041	4133164	3109963	3788475
			0:43:14	5149680	6078415	7224015				0:43:14	5512226	6979322	6565130				0:42:39	2629242	2546573	2528513	2957158	3304177	2802724	4196951	3154488	3683757
			0:44:19	5218052	6252362	7231370				0:44:19	5578926	6997026	6542281				0:43:43	2683000	2538872	2507244	3047313	3333640	2902749	4263821	3227993	3805553
			0:45:23	5260221	6249167	7327331				0:45:24	5659014	7211877	6621476				0:44:47	2692332	2648190	2621219	3064410	3409235	2948058	4330732	3288702	3907785
			0:46:28	5375897	6223080	7269653				0:46:29	5720255	7308847	6851447				0:45:51	2737314	2664277	2635490	3078844	3424651	3005589	4378019	3285608	3956441
			0:47:33	5429412	6437306	7338832				0:47:33	5750094	7316093	6850650				0:46:55	2815813	2727999	2618480	3162858	3527315	2992224	4432567	3345468	4034907
			0:48:38	5565907	6427332	7509291				0:48:38	5809888	7446225	6990741				0:47:59	2807472	2796367	2700282	3174660	3511785	3056102	4482291	3373972	4072189
			0:49:43	5401664	6374122	7348862				0:49:43	5889037	7553747	7129329				0:49:02	2849552	2757321	2771977	3210957	3569610	3126831	4555247	3520512	4095655
			0:50:47	5525836	6527462	7544453				0:50:48	5932846	7704732	7119139				0:50:06	2943678	2799756	2757212	3197226	3603690	3116145	4543051	3506188	4135009
			0:51:52	5669442	6547289	7574382				0:51:52	6038899	7784806	7188484				0:51:10	2905956	2864637	2828554	3289830	3753640	3176644	4681415	3574395	4159311
			0:52:57	5545170	6638980	7503836				0:52:57	6113918	7847913	7359315				0:52:14	2946956	2867679	2832944	3281612	3740581	3232140	4652041	3508296	4241797
			0:54:02	5732529	6638161	7586053				0:54:02	6134340	7804983	7322167				0:53:18	3056950	2916033	2901118	3357210	3770392	3306183	4708677	3656274	4250263
			0:55:06	5766866	6777127	7661422				0:55:07	6223414	7993114	7450964				0:54:22	3059242	2977761	2868704	3390796	3793363	3279583	4796570	3637574	4338295
			0:56:11	5762001	6659468	7579289				0:56:12	6295749	7994210	7479466				0:55:26	3094280	2993695	2947874	3405862	3821723	3321741	4788805	3723309	4412409
			0:57:16	5883203	6801617	7745444				0:57:16	6338572	8122191	7554687				0:56:30	3080632	3013192	2918626	3480916	3840631	3341117	4818948	3820251	4373593
			0:58:21	5837582	6832855	7924731				0:58:21	6443570	8239127	7682329				0:57:34	3101735	3095038	3037974	3532888	3922506	3365667	4955711	3852394	4498911
			0:59:26	5931803	6897784	7781171				0:59:26	6433538	8418675	7664490				0:58:38	3155996	3067775	3099714	3521560	3996665	3447527	4980968	3871361	4558861
			1:00:31	5924570	6927078	7766589				1:00:31	6452270	8347305	7736621				0:59:42	3229070	3144444	3061024	3646654	4002886	3446302	5048031	3877080	4567360
																	1:00:45	3200531	3174474	3124304	3653787	4014759	3544608	4998919	3981995	4604759

[truncated: 6 more sheets: Figure S2 C, Figure S3A, Figure S3 B, Figure S3 C, Figure S4 A, Figure S4 B]
